# Supplementary material for: Bias and negative values of COVID-19 vaccine effectiveness estimates from a test-negative design without controlling for prior SARS-CoV-2 infection
Source: Nat Commun. 2024 Nov 20;15:10062. doi: 10.1038/s41467-024-54404-w (PMC11579392; doi:10.1038/s41467-024-54404-w)
Supplement: Supplementary file 3 — Supplementary Code 1 [file 41467_2024_54404_MOESM3_ESM.zip]

Archive with 20 entries (20 files):
- fig.i.v2.R
- fig.v2.R
- metareg_fcn_sensitivity_v1.R
- metareg_fcn_v4.R
- pop_tnd_reinfection.sh
- tnd_reinfection.sh
- tnd_reinfection_metareg.R
- tnd_reinfection_metareg_sensitivity.R
- tnd_reinfection_popsum.sh
- tnd_reinfection_summary.R
- fig.s.R
- tnd_loop_sev_v8.R
- tnd_loop_v6.R
- non_tnd_loop_v4.R
- tnd_reinfection_param.R
- tnd_reinfection_pop_sim_hpc.R
- tnd_reinfection_sim_hpc.R
- tnd_reinfection_pop_sum_sim_hpc.R
- README_NCOMMS-24-45954.pdf
- tnd_prior_infection_supplement_unedited.Rmd
