# Supplementary material for: Bias and negative values of COVID-19 vaccine effectiveness estimates from a test-negative design without controlling for prior SARS-CoV-2 infection
Source: Nat Commun. 2024 Nov 20;15:10062. doi: 10.1038/s41467-024-54404-w (PMC11579392; doi:10.1038/s41467-024-54404-w)
Supplement: Supplementary file 3 — Supplementary Code 1 [file 41467_2024_54404_MOESM3_ESM.zip › metareg_fcn_v4.R]

##################################################################################
##################################################################################
##################################################################################
##################################################################################
##################################################################################
##################################################################################

## functions for both

ve.est.int <- function(parm, model.type.lv, type.lv) {
  # parm <- "Analysis period"; model.type.lv <- 1; type.lv <- 1
  # parm <- "Analysis period"; model.type.lv <- 1; type.lv <- 2
  # parm <- "Last 3 months"; model.type.lv <- 3; type.lv <- 1
  
  # ve for prior.imm==1 and model.pi==0
  dat.ve10 <- filter(mods.sum, param.f==parm, model.type==model.type.lv, type==type.lv, model.pi==0, prior.imm==1) %>%
    mutate(param.f=factor(param.f), late.tnd.f=factor(late.tnd.f))
  
  rma.ve10 <- 
    rma(yi = ve.mn,
        vi = ve.s2,
        mods = ~ 1,
        data = dat.ve10)
  
  rma.ve10.dat <- 
    data.frame(emmeans(emmprep(rma.ve10), specs="1", type="response")) %>% 
    mutate(est.type = "VE ovr", model.pi = 0, prior.imm = 1)
  
  
  # ve for prior.imm==1 and model.pi==1
  dat.ve11 <- filter(mods.sum, param.f==parm, model.type==model.type.lv, type==type.lv, model.pi==1, prior.imm==1) %>%
    mutate(param.f=factor(param.f), late.tnd.f=factor(late.tnd.f))
  
  rma.ve11 <- 
    rma(yi = ve.mn,
        vi = ve.s2,
        mods = ~ 1,
        data = dat.ve11)
  
  rma.ve11.dat <- 
    data.frame(emmeans(emmprep(rma.ve11), specs="1", type="response")) %>% 
    mutate(est.type = "VE ovr", model.pi = 1, prior.imm = 1)
  
  # # ve for prior.imm==0
  # dat.ve0 <- filter(mods.sum, param.f==parm, model.type==model.type.lv, type==type.lv, prior.imm==0) %>%
  #   mutate(param.f=factor(param.f), late.tnd.f=factor(late.tnd.f))
  # 
  # rma.ve0 <- 
  #   rma(yi = ve.mn,
  #       vi = ve.s2,
  #       mods = ~ 1,
  #       data = dat.ve0)
  # 
  # rma.ve0.dat <- 
  #   tibble(
  #     param = rownames(rma.ve0$b),
  #     estimate = rma.ve0$b[,1],
  #     lwr = rma.ve0$ci.lb,
  #     upr = rma.ve0$ci.ub,
  #     p = rma.ve0$pval
  #   ) %>% 
  #   mutate(level = "") %>% 
  #   select(param, level, everything()) %>% 
  #   rename(var = param) %>% 
  #   mutate(est.type = "VE ovr", prior.imm = 0)
  
  return(
    bind_rows(
      rma.ve10.dat,
      rma.ve11.dat,
      #rma.ve0.dat
      ) %>% 
      mutate(param = parm, model.type = model.type.lv, type = type.lv)
  )
}


bias.est.int <- function(parm, model.type.lv, type.lv) {
  # parm <- "Analysis period"; model.type.lv <- 1; type.lv <- 1
  # parm <- "Last 3 months"; model.type.lv <- 3; type.lv <- 1
  
  # bias for pi
  dat.bias <- filter(mods.bias, param.f==parm, model.type==model.type.lv, type==type.lv) %>%
    mutate(param.f=factor(param.f), late.tnd.f=factor(late.tnd.f))
  
  # bias.pi = ve.0-ve.1,
  # bias.ip0 = ve.0-ve.no.ip,
  # bias.ip1 = ve.1-ve.no.ip
  
  # bias
  rma.bias.pi <- 
    rma(yi = bias.pi.mn,
        vi = bias.pi.s2,
        mods = ~ 1,
        data = dat.bias)
  
  # rma.bias.pi.dat <- 
  #   tibble(
  #     param = rownames(rma.bias.pi$b),
  #     estimate = rma.bias.pi$b[,1],
  #     lwr = rma.bias.pi$ci.lb,
  #     upr = rma.bias.pi$ci.ub,
  #     p = rma.bias.pi$pval)  %>% 
  #   mutate(level = "") %>% 
  #   select(param, level, everything()) %>% 
  #   rename(var = param) %>% 
  #   mutate(est.type="PI")
  
  rma.bias.pi.dat <- 
    data.frame(emmeans(emmprep(rma.bias.pi), specs="1", type="response")) %>% 
    mutate(est.type="PI",
           param = parm, model.type = model.type.lv, type = type.lv)
  
  return(rma.bias.pi.dat)  
  
  
  # # bias for ip0
  # rma.bias.ip0 <- 
  #   rma(yi = bias.ip0.mn,
  #       vi = bias.ip0.s2,
  #       mods = ~ 1,
  #       data = dat.bias)
  # 
  # rma.bias.ip0.dat <- 
  #   tibble(
  #     param = rownames(rma.bias.ip0$b),
  #     estimate = rma.bias.ip0$b[,1],
  #     lwr = rma.bias.ip0$ci.lb,
  #     upr = rma.bias.ip0$ci.ub,
  #     p = rma.bias.ip0$pval)  %>% 
  #   mutate(level = "") %>% 
  #   select(param, level, everything()) %>% 
  #   rename(var = param) %>% 
  #   mutate(est.type="IP0")
  # 
  # 
  # # bias for ip1
  # rma.bias.ip1 <- 
  #   rma(yi = bias.ip1.mn,
  #       vi = bias.ip1.s2,
  #       mods = ~ 1,
  #       data = dat.bias)
  # 
  # rma.bias.ip1.dat <- 
  #   tibble(
  #     param = rownames(rma.bias.ip1$b),
  #     estimate = rma.bias.ip1$b[,1],
  #     lwr = rma.bias.ip1$ci.lb,
  #     upr = rma.bias.ip1$ci.ub,
  #     p = rma.bias.ip1$pval)  %>% 
  #   mutate(level = "") %>% 
  #   select(param, level, everything()) %>% 
  #   rename(var = param) %>% 
  #   mutate(est.type="IP1")
  # 
  # 
  # 
  # return(
  #   bind_rows(
  #     rma.bias.pi.dat,
  #     # rma.bias.ip0.dat,
  #     # rma.bias.ip1.dat
  #     ) %>% 
  #     mutate(param = parm, model.type=model.type.lv, type=type.lv)
  # )      
}


bias.pct.int <- function(parm, model.type.lv, type.lv, bias.pct.lv) {
  # parm <- "Analysis period"; model.type.lv <- 1; type.lv <- 1; bias.pct.lv <- 10
  # parm <- "Last 3 months"; model.type.lv <- 3; type.lv <- 1
  
  if(bias.pct.lv == 1) {
    dat.bias.pct <- filter(mods.bias, param.f==parm, model.type==model.type.lv, type==type.lv) %>%
      mutate(param.f=factor(param.f), late.tnd.f=factor(late.tnd.f)) %>% 
      rename(bias.n=bias.1)
  } else if(bias.pct.lv == 2) {
    dat.bias.pct <- filter(mods.bias, param.f==parm, model.type==model.type.lv, type==type.lv) %>%
      mutate(param.f=factor(param.f), late.tnd.f=factor(late.tnd.f)) %>% 
      rename(bias.n=bias.2)
  } else if(bias.pct.lv == 3) {
    dat.bias.pct <- filter(mods.bias, param.f==parm, model.type==model.type.lv, type==type.lv) %>%
      mutate(param.f=factor(param.f), late.tnd.f=factor(late.tnd.f)) %>% 
      rename(bias.n=bias.3)
  } else if(bias.pct.lv == 4) {
    dat.bias.pct <- filter(mods.bias, param.f==parm, model.type==model.type.lv, type==type.lv) %>%
      mutate(param.f=factor(param.f), late.tnd.f=factor(late.tnd.f)) %>% 
      rename(bias.n=bias.4)
  } else if(bias.pct.lv == 5) {
    dat.bias.pct <- filter(mods.bias, param.f==parm, model.type==model.type.lv, type==type.lv) %>%
      mutate(param.f=factor(param.f), late.tnd.f=factor(late.tnd.f)) %>% 
      rename(bias.n=bias.5)
  } else if(bias.pct.lv == 6) {
    dat.bias.pct <- filter(mods.bias, param.f==parm, model.type==model.type.lv, type==type.lv) %>%
      mutate(param.f=factor(param.f), late.tnd.f=factor(late.tnd.f)) %>% 
      rename(bias.n=bias.6)
  } else if(bias.pct.lv == 7) {
    dat.bias.pct <- filter(mods.bias, param.f==parm, model.type==model.type.lv, type==type.lv) %>%
      mutate(param.f=factor(param.f), late.tnd.f=factor(late.tnd.f)) %>% 
      rename(bias.n=bias.7)
  } else if(bias.pct.lv == 8) {
    dat.bias.pct <- filter(mods.bias, param.f==parm, model.type==model.type.lv, type==type.lv) %>%
      mutate(param.f=factor(param.f), late.tnd.f=factor(late.tnd.f)) %>% 
      rename(bias.n=bias.8)
  } else if(bias.pct.lv == 9) {
    dat.bias.pct <- filter(mods.bias, param.f==parm, model.type==model.type.lv, type==type.lv) %>%
      mutate(param.f=factor(param.f), late.tnd.f=factor(late.tnd.f)) %>% 
      rename(bias.n=bias.9)
  } else if(bias.pct.lv == 10) {
    dat.bias.pct <- filter(mods.bias, param.f==parm, model.type==model.type.lv, type==type.lv) %>%
      mutate(param.f=factor(param.f), late.tnd.f=factor(late.tnd.f)) %>% 
      rename(bias.n=bias.10)
  }
  
  
  # bias
  rma.bias.pct.pi <- 
    rma.glmm(
      xi = bias.n,
      ni = n,
      measure = "PLO",
      mods = ~ 1,
      data = dat.bias.pct)  
  
  rma.bias.pct.pi.dat <- 
    data.frame(emmeans(emmprep(rma.bias.pct.pi), specs="1", type="response")) %>% 
    mutate(est.type="Bias pct",
           param = parm, model.type = model.type.lv, type = type.lv, bias.pct.level = bias.pct.lv) %>% 
    rename(emmean=response)
  
  return(rma.bias.pct.pi.dat)
}


##################################################################################
##################################################################################
##################################################################################
##################################################################################
##################################################################################
##################################################################################

## infection functions

ve.est.i <- function(parm, model.type.lv) {
  # parm <- "Analysis period"; model.type.lv <- 1
  # parm <- "Last 3 months"; model.type.lv <- 3
  
  # ve for prior.imm==1
  dat.ve1 <- filter(mods.sum, param.f==parm, model.type==model.type.lv, type==1, prior.imm==1) %>%
    mutate(param.f=factor(param.f), late.tnd.f=factor(late.tnd.f))
  
  rma.ve1 <- 
    rma(yi = ve.mn,
        vi = ve.s2,
        mods = ~ case.dist.f + vax.f + vax.dist.f + late.tnd.f + vp.f + ip.f + hp.f + model.pi.f + vax.dist.f*late.tnd.f,
        data = dat.ve1)
  
  rma.ve1.dat <- 
    tibble(
      param = rownames(rma.ve1$b),
      estimate = rma.ve1$b[,1],
      lwr = rma.ve1$ci.lb,
      upr = rma.ve1$ci.ub,
      p = rma.ve1$pval
    ) %>% 
    add_row(.before = 14) %>% 
    add_row(.before = 13) %>% 
    add_row(.before = 12) %>% 
    add_row(.before = 11) %>% 
    add_row(.before = 10) %>% 
    add_row(.before = 8) %>% 
    add_row(.before = 6) %>% 
    add_row(.before = 5) %>% 
    add_row(.before = 2) %>% 
    mutate(
      level = c("", 
                levels(dat.ve1$case.dist.f), levels(dat.ve1$vax.f), 
                levels(dat.ve1$vax.dist.f), levels(dat.ve1$late.tnd.f), 
                levels(dat.ve1$vp.f), levels(dat.ve1$ip.f), 
                levels(dat.ve1$hp.f), levels(dat.ve1$model.pi.f),
                "Vax Weeks 1-12 or TND Weeks 1-8",
                "Vax Weeks 12-23:TND Weeks 13-20",
                "Vax Weeks 20-31:TND Weeks 13-20",
                "Vax Weeks 12-23:TND Weeks 25-32",
                "Vax Weeks 20-31:TND Weeks 25-32")) %>% 
    select(param, level, everything()) %>% 
    rename(var = param) %>% 
    mutate(est.type = "VE mod", prior.imm = 1)
  
  
  eprep.ve1 <- emmprep(rma.ve1)
  emm.ve1.ovr <- emmeans(eprep.ve1, specs="1", type="response")
  emm.ve1.case.dist <- emmeans(eprep.ve1, specs="case.dist.f", type="response")
  emm.ve1.vax <- emmeans(eprep.ve1, specs="vax.f", type="response")
  emm.ve1.vax.dist.tnd <- emmeans(eprep.ve1, specs="vax.dist.f", by="late.tnd.f", type="response")
  emm.ve1.vp <- emmeans(eprep.ve1, specs="vp.f", type="response")
  emm.ve1.ip <- emmeans(eprep.ve1, specs="ip.f", type="response")
  emm.ve1.hp <- emmeans(eprep.ve1, specs="hp.f", type="response")
  emm.ve1.model.pi <- emmeans(eprep.ve1, specs="model.pi.f", type="response")
  
  emm.ve1.ests <-
    bind_rows(data.frame(emm.ve1.ovr) %>% mutate(var="Overall") %>% rename(level=X1),
              data.frame(emm.ve1.case.dist) %>% mutate(var="Case distribution") %>% rename(level=case.dist.f),
              data.frame(emm.ve1.vax) %>% mutate(var="Vaccination % during analytic period") %>% rename(level=vax.f),
              data.frame(emm.ve1.vax.dist.tnd) %>% mutate(var="Vaccination and TND timing") %>% 
                rename(level1=vax.dist.f, level2=late.tnd.f),
              data.frame(emm.ve1.vp) %>% mutate(var="Vaccine protection") %>% rename(level=vp.f),
              data.frame(emm.ve1.ip) %>% mutate(var="Infection protection") %>% rename(level=ip.f),
              data.frame(emm.ve1.hp) %>% mutate(var="Hybrid protection") %>% rename(level=hp.f),
              data.frame(emm.ve1.model.pi) %>% mutate(var="Prior infection") %>% rename(level=model.pi.f)
    ) %>% 
    select(var, level, level1, level2, emmean, asymp.LCL, asymp.UCL) %>% 
    rename(estimate = emmean, lwr = asymp.LCL, upr = asymp.UCL) %>% 
    mutate(est.type = "VE", prior.imm = 1)
  
  
  
  # ve for prior.imm==1, model.pi==0 (unadjusted)
  dat.ve10 <- filter(mods.sum, param.f==parm, model.type==model.type.lv, type==1, prior.imm==1, model.pi==0) %>%
    mutate(param.f=factor(param.f), late.tnd.f=factor(late.tnd.f))
  
  rma.ve10 <- 
    rma(yi = ve.mn,
        vi = ve.s2,
        mods = ~ case.dist.f + vax.f + vax.dist.f + late.tnd.f + vp.f + ip.f + hp.f + vax.dist.f*late.tnd.f,
        data = dat.ve10)
  
  rma.ve10.dat <- 
    tibble(
      param = rownames(rma.ve10$b),
      estimate = rma.ve10$b[,1],
      lwr = rma.ve10$ci.lb,
      upr = rma.ve10$ci.ub,
      p = rma.ve10$pval
    ) %>% 
    add_row(.before = 13) %>% 
    add_row(.before = 12) %>% 
    add_row(.before = 11) %>% 
    add_row(.before = 10) %>% 
    add_row(.before = 8) %>% 
    add_row(.before = 6) %>% 
    add_row(.before = 5) %>% 
    add_row(.before = 2) %>% 
    mutate(
      level = c("", 
                levels(dat.ve10$case.dist.f), levels(dat.ve10$vax.f), 
                levels(dat.ve10$vax.dist.f), levels(dat.ve10$late.tnd.f), 
                levels(dat.ve10$vp.f), levels(dat.ve10$ip.f), 
                levels(dat.ve10$hp.f), 
                "Vax Weeks 1-12 or TND Weeks 1-8",
                "Vax Weeks 12-23:TND Weeks 13-20",
                "Vax Weeks 20-31:TND Weeks 13-20",
                "Vax Weeks 12-23:TND Weeks 25-32",
                "Vax Weeks 20-31:TND Weeks 25-32")) %>% 
    select(param, level, everything()) %>% 
    rename(var = param) %>% 
    mutate(est.type = "VE mod", prior.imm = 1, model.pi = 0)
  
  
  eprep.ve10 <- emmprep(rma.ve10)
  emm.ve10.ovr <- emmeans(eprep.ve10, specs="1", type="response")
  emm.ve10.case.dist <- emmeans(eprep.ve10, specs="case.dist.f", type="response")
  emm.ve10.vax <- emmeans(eprep.ve10, specs="vax.f", type="response")
  emm.ve10.vax.dist.tnd <- emmeans(eprep.ve10, specs="vax.dist.f", by="late.tnd.f", type="response")
  emm.ve10.vp <- emmeans(eprep.ve10, specs="vp.f", type="response")
  emm.ve10.ip <- emmeans(eprep.ve10, specs="ip.f", type="response")
  emm.ve10.hp <- emmeans(eprep.ve10, specs="hp.f", type="response")

  emm.ve10.ests <-
    bind_rows(data.frame(emm.ve10.ovr) %>% mutate(var="Overall") %>% rename(level=X1),
              data.frame(emm.ve10.case.dist) %>% mutate(var="Case distribution") %>% rename(level=case.dist.f),
              data.frame(emm.ve10.vax) %>% mutate(var="Vaccination % during analytic period") %>% rename(level=vax.f),
              data.frame(emm.ve10.vax.dist.tnd) %>% mutate(var="Vaccination and TND timing") %>% 
                rename(level1=vax.dist.f, level2=late.tnd.f),
              data.frame(emm.ve10.vp) %>% mutate(var="Vaccine protection") %>% rename(level=vp.f),
              data.frame(emm.ve10.ip) %>% mutate(var="Infection protection") %>% rename(level=ip.f),
              data.frame(emm.ve10.hp) %>% mutate(var="Hybrid protection") %>% rename(level=hp.f)
    ) %>% 
    select(var, level, level1, level2, emmean, asymp.LCL, asymp.UCL) %>% 
    rename(estimate = emmean, lwr = asymp.LCL, upr = asymp.UCL) %>% 
    mutate(est.type = "VE", prior.imm = 1, model.pi = 0)
  
  
  
  
  
  # ve for prior.imm==1, model.pi==1 (adjusted)
  dat.ve11 <- filter(mods.sum, param.f==parm, model.type==model.type.lv, type==1, prior.imm==1, model.pi==1) %>%
    mutate(param.f=factor(param.f), late.tnd.f=factor(late.tnd.f))
  
  rma.ve11 <- 
    rma(yi = ve.mn,
        vi = ve.s2,
        mods = ~ case.dist.f + vax.f + vax.dist.f + late.tnd.f + vp.f + ip.f + hp.f + vax.dist.f*late.tnd.f,
        data = dat.ve11)
  
  rma.ve11.dat <- 
    tibble(
      param = rownames(rma.ve11$b),
      estimate = rma.ve11$b[,1],
      lwr = rma.ve11$ci.lb,
      upr = rma.ve11$ci.ub,
      p = rma.ve11$pval
    ) %>% 
    add_row(.before = 13) %>% 
    add_row(.before = 12) %>% 
    add_row(.before = 11) %>% 
    add_row(.before = 10) %>% 
    add_row(.before = 8) %>% 
    add_row(.before = 6) %>% 
    add_row(.before = 5) %>% 
    add_row(.before = 2) %>% 
    mutate(
      level = c("", 
                levels(dat.ve11$case.dist.f), levels(dat.ve11$vax.f), 
                levels(dat.ve11$vax.dist.f), levels(dat.ve11$late.tnd.f), 
                levels(dat.ve11$vp.f), levels(dat.ve11$ip.f), 
                levels(dat.ve11$hp.f), 
                "Vax Weeks 1-12 or TND Weeks 1-8",
                "Vax Weeks 12-23:TND Weeks 13-20",
                "Vax Weeks 20-31:TND Weeks 13-20",
                "Vax Weeks 12-23:TND Weeks 25-32",
                "Vax Weeks 20-31:TND Weeks 25-32")) %>% 
    select(param, level, everything()) %>% 
    rename(var = param) %>% 
    mutate(est.type = "VE mod", prior.imm = 1, model.pi = 1)
  
  
  eprep.ve11 <- emmprep(rma.ve11)
  emm.ve11.ovr <- emmeans(eprep.ve11, specs="1", type="response")
  emm.ve11.case.dist <- emmeans(eprep.ve11, specs="case.dist.f", type="response")
  emm.ve11.vax <- emmeans(eprep.ve11, specs="vax.f", type="response")
  emm.ve11.vax.dist.tnd <- emmeans(eprep.ve11, specs="vax.dist.f", by="late.tnd.f", type="response")
  emm.ve11.vp <- emmeans(eprep.ve11, specs="vp.f", type="response")
  emm.ve11.ip <- emmeans(eprep.ve11, specs="ip.f", type="response")
  emm.ve11.hp <- emmeans(eprep.ve11, specs="hp.f", type="response")
  
  emm.ve11.ests <-
    bind_rows(data.frame(emm.ve11.ovr) %>% mutate(var="Overall") %>% rename(level=X1),
              data.frame(emm.ve11.case.dist) %>% mutate(var="Case distribution") %>% rename(level=case.dist.f),
              data.frame(emm.ve11.vax) %>% mutate(var="Vaccination % during analytic period") %>% rename(level=vax.f),
              data.frame(emm.ve11.vax.dist.tnd) %>% mutate(var="Vaccination and TND timing") %>% 
                rename(level1=vax.dist.f, level2=late.tnd.f),
              data.frame(emm.ve11.vp) %>% mutate(var="Vaccine protection") %>% rename(level=vp.f),
              data.frame(emm.ve11.ip) %>% mutate(var="Infection protection") %>% rename(level=ip.f),
              data.frame(emm.ve11.hp) %>% mutate(var="Hybrid protection") %>% rename(level=hp.f)
    ) %>% 
    select(var, level, level1, level2, emmean, asymp.LCL, asymp.UCL) %>% 
    rename(estimate = emmean, lwr = asymp.LCL, upr = asymp.UCL) %>% 
    mutate(est.type = "VE", prior.imm = 1, model.pi = 1)
  
  
  
  
  # 
  # # ve for prior.imm==0
  # dat.ve0 <- filter(mods.sum, param.f==parm, model.type==model.type.lv, type==1, prior.imm==0) %>%
  #   mutate(param.f=factor(param.f), late.tnd.f=factor(late.tnd.f))
  # 
  # rma.ve0 <- 
  #   rma(yi = ve.mn,
  #       vi = ve.s2,
  #       mods = ~ case.dist.f + vax.f + vax.dist.f + late.tnd.f + vp.f + ip.f + hp.f + vax.dist.f*late.tnd.f,
  #       data = dat.ve0)
  # 
  # rma.ve0.dat <- 
  #   tibble(
  #     param = rownames(rma.ve0$b),
  #     estimate = rma.ve0$b[,1],
  #     lwr = rma.ve0$ci.lb,
  #     upr = rma.ve0$ci.ub,
  #     p = rma.ve0$pval
  #   ) %>% 
  #   add_row(.before = 13) %>% 
  #   add_row(.before = 12) %>% 
  #   add_row(.before = 11) %>% 
  #   add_row(.before = 10) %>% 
  #   add_row(.before = 8) %>% 
  #   add_row(.before = 6) %>% 
  #   add_row(.before = 5) %>% 
  #   add_row(.before = 2) %>% 
  #   mutate(
  #     level = c("", 
  #               levels(dat.ve0$case.dist.f), levels(dat.ve0$vax.f), 
  #               levels(dat.ve0$vax.dist.f), levels(dat.ve0$late.tnd.f), 
  #               levels(dat.ve0$vp.f), levels(dat.ve0$ip.f), 
  #               levels(dat.ve0$hp.f),
  #               "Vax Weeks 1-12 or TND Weeks 1-8",
  #               "Vax Weeks 12-23:TND Weeks 13-20",
  #               "Vax Weeks 20-31:TND Weeks 13-20",
  #               "Vax Weeks 12-23:TND Weeks 25-32",
  #               "Vax Weeks 20-31:TND Weeks 25-32")) %>% 
  #   select(param, level, everything()) %>% 
  #   rename(var = param) %>% 
  #   mutate(est.type = "VE mod", prior.imm = 0)
  # 
  # 
  # eprep.ve0 <- emmprep(rma.ve0)
  # emm.ve0.ovr <- emmeans(eprep.ve0, specs="1", type="response")
  # emm.ve0.case.dist <- emmeans(eprep.ve0, specs="case.dist.f", type="response")
  # emm.ve0.vax <- emmeans(eprep.ve0, specs="vax.f", type="response")
  # emm.ve0.vax.dist.tnd <- emmeans(eprep.ve0, specs="vax.dist.f", by="late.tnd.f", type="response")
  # emm.ve0.vp <- emmeans(eprep.ve0, specs="vp.f", type="response")
  # emm.ve0.ip <- emmeans(eprep.ve0, specs="ip.f", type="response")
  # emm.ve0.hp <- emmeans(eprep.ve0, specs="hp.f", type="response")
  # 
  # emm.ve0.ests <-
  #   bind_rows(data.frame(emm.ve0.ovr) %>% mutate(var="Overall") %>% rename(level=X1),
  #             data.frame(emm.ve0.case.dist) %>% mutate(var="Case distribution") %>% rename(level=case.dist.f),
  #             data.frame(emm.ve0.vax) %>% mutate(var="Vaccination % during analytic period") %>% rename(level=vax.f),
  #             data.frame(emm.ve0.vax.dist.tnd) %>% mutate(var="Vaccination and TND timing") %>% 
  #               rename(level1=vax.dist.f, level2=late.tnd.f),
  #             data.frame(emm.ve0.vp) %>% mutate(var="Vaccine protection") %>% rename(level=vp.f),
  #             data.frame(emm.ve0.ip) %>% mutate(var="Infection protection") %>% rename(level=ip.f),
  #             data.frame(emm.ve0.hp) %>% mutate(var="Hybrid protection") %>% rename(level=hp.f)
  #   ) %>% 
  #   select(var, level, level1, level2, emmean, asymp.LCL, asymp.UCL) %>% 
  #   rename(estimate = emmean, lwr = asymp.LCL, upr = asymp.UCL) %>% 
  #   mutate(est.type = "VE", prior.imm = 0)
  # 
  
  return(
    bind_rows(
      emm.ve1.ests,
      # emm.ve0.ests,
      emm.ve10.ests,
      emm.ve11.ests,
      
      rma.ve1.dat,
      # rma.ve0.dat,
      rma.ve10.dat,
      rma.ve11.dat) %>% 
      mutate(param = parm, model.type = model.type.lv, type = 1)
  )
}


# ve.est.i("Analysis period", 1, 1)


negve.est.i <- function(parm, model.type.lv) {
  # parm <- "Analysis period"; model.type.lv <- 1
  
  # negve for prior.imm==1
  dat.ve1 <- filter(mods.sum, param.f==parm, model.type==model.type.lv, type==1, prior.imm==1) %>%
    mutate(param.f=factor(param.f), late.tnd.f=factor(late.tnd.f))
  
  # negative ve
  rma.neg1 <- 
    rma.glmm(
      xi = ve.neg,
      ni = n,
      measure = "PLO",
      mods = ~ case.dist.f + vax.f + vax.dist.f + late.tnd.f + vp.f + ip.f + hp.f + model.pi.f + vax.dist.f*late.tnd.f,
      data = dat.ve1)
  
  rma.neg1.dat <- 
    tibble(
      param = rownames(rma.neg1$b),
      estimate = rma.neg1$b[,1],
      lwr = rma.neg1$ci.lb,
      upr = rma.neg1$ci.ub,
    ) %>% 
    add_row(.before = 14) %>% 
    add_row(.before = 13) %>% 
    add_row(.before = 12) %>% 
    add_row(.before = 11) %>% 
    add_row(.before = 10) %>% 
    add_row(.before = 8) %>% 
    add_row(.before = 6) %>% 
    add_row(.before = 5) %>% 
    add_row(.before = 2) %>% 
    mutate(
      level = c("", 
                levels(dat.ve1$case.dist.f), levels(dat.ve1$vax.f), 
                levels(dat.ve1$vax.dist.f), levels(dat.ve1$late.tnd.f), 
                levels(dat.ve1$vp.f), levels(dat.ve1$ip.f), 
                levels(dat.ve1$hp.f), levels(dat.ve1$model.pi.f),
                "Vax Weeks 1-12 or TND Weeks 1-8",
                "Vax Weeks 12-23:TND Weeks 13-20",
                "Vax Weeks 20-31:TND Weeks 13-20",
                "Vax Weeks 12-23:TND Weeks 25-32",
                "Vax Weeks 20-31:TND Weeks 25-32")) %>% 
    select(param, level, everything()) %>% 
    rename(var = param) %>% 
    mutate(est.type = "Negative VE mod", prior.imm = 1)
  
  
  eprep.neg1 <- emmprep(rma.neg1)
  emm.neg1.ovr <- emmeans(eprep.neg1, specs="1", type="response")
  emm.neg1.case.dist <- emmeans(eprep.neg1, specs="case.dist.f", type="response")
  emm.neg1.vax <- emmeans(eprep.neg1, specs="vax.f", type="response")
  emm.neg1.vax.dist.tnd <- emmeans(eprep.neg1, specs="vax.dist.f", by="late.tnd.f", type="response")
  emm.neg1.vp <- emmeans(eprep.neg1, specs="vp.f", type="response")
  emm.neg1.ip <- emmeans(eprep.neg1, specs="ip.f", type="response")
  emm.neg1.hp <- emmeans(eprep.neg1, specs="hp.f", type="response")
  emm.neg1.model.pi <- emmeans(eprep.neg1, specs="model.pi.f", type="response")
  
  emm.neg1.ests <-
    bind_rows(data.frame(emm.neg1.ovr) %>% mutate(var="Overall") %>% rename(level=X1),
              data.frame(emm.neg1.case.dist) %>% mutate(var="Case distribution") %>% rename(level=case.dist.f),
              data.frame(emm.neg1.vax) %>% mutate(var="Vaccination % during analytic period") %>% rename(level=vax.f),
              data.frame(emm.neg1.vax.dist.tnd) %>% mutate(var="Vaccination and TND timing") %>% 
                rename(level1=vax.dist.f, level2=late.tnd.f),
              data.frame(emm.neg1.vp) %>% mutate(var="Vaccine protection") %>% rename(level=vp.f),
              data.frame(emm.neg1.ip) %>% mutate(var="Infection protection") %>% rename(level=ip.f),
              data.frame(emm.neg1.hp) %>% mutate(var="Hybrid protection") %>% rename(level=hp.f),
              data.frame(emm.neg1.model.pi) %>% mutate(var="Prior infection") %>% rename(level=model.pi.f)
    ) %>% 
    select(var, level, level1, level2, response, asymp.LCL, asymp.UCL) %>% 
    rename(estimate = response, lwr = asymp.LCL, upr = asymp.UCL) %>% 
    mutate(est.type = "Negative VE", prior.imm = 1)
  
  
  
  
  
  # negve for prior.imm==1, model.pi==0 (unadjusted)
  dat.ve10 <- filter(mods.sum, param.f==parm, model.type==model.type.lv, type==1, prior.imm==1, model.pi==0) %>%
    mutate(param.f=factor(param.f), late.tnd.f=factor(late.tnd.f))
  
  # negative ve
  rma.neg10 <- 
    rma.glmm(
      xi = ve.neg,
      ni = n,
      measure = "PLO",
      mods = ~ case.dist.f + vax.f + vax.dist.f + late.tnd.f + vp.f + ip.f + hp.f + vax.dist.f*late.tnd.f,
      data = dat.ve10)
  
  rma.neg10.dat <- 
    tibble(
      param = rownames(rma.neg10$b),
      estimate = rma.neg10$b[,1],
      lwr = rma.neg10$ci.lb,
      upr = rma.neg10$ci.ub,
    ) %>% 
    add_row(.before = 13) %>% 
    add_row(.before = 12) %>% 
    add_row(.before = 11) %>% 
    add_row(.before = 10) %>% 
    add_row(.before = 8) %>% 
    add_row(.before = 6) %>% 
    add_row(.before = 5) %>% 
    add_row(.before = 2) %>% 
    mutate(
      level = c("", 
                levels(dat.ve1$case.dist.f), levels(dat.ve1$vax.f), 
                levels(dat.ve1$vax.dist.f), levels(dat.ve1$late.tnd.f), 
                levels(dat.ve1$vp.f), levels(dat.ve1$ip.f), 
                levels(dat.ve1$hp.f), 
                "Vax Weeks 1-12 or TND Weeks 1-8",
                "Vax Weeks 12-23:TND Weeks 13-20",
                "Vax Weeks 20-31:TND Weeks 13-20",
                "Vax Weeks 12-23:TND Weeks 25-32",
                "Vax Weeks 20-31:TND Weeks 25-32")) %>% 
    select(param, level, everything()) %>% 
    rename(var = param) %>% 
    mutate(est.type = "Negative VE mod", prior.imm = 1, model.pi = 0)
  
  
  eprep.neg10 <- emmprep(rma.neg10)
  emm.neg10.ovr <- emmeans(eprep.neg10, specs="1", type="response")
  emm.neg10.case.dist <- emmeans(eprep.neg10, specs="case.dist.f", type="response")
  emm.neg10.vax <- emmeans(eprep.neg10, specs="vax.f", type="response")
  emm.neg10.vax.dist.tnd <- emmeans(eprep.neg10, specs="vax.dist.f", by="late.tnd.f", type="response")
  emm.neg10.vp <- emmeans(eprep.neg10, specs="vp.f", type="response")
  emm.neg10.ip <- emmeans(eprep.neg10, specs="ip.f", type="response")
  emm.neg10.hp <- emmeans(eprep.neg10, specs="hp.f", type="response")

  emm.neg10.ests <-
    bind_rows(data.frame(emm.neg10.ovr) %>% mutate(var="Overall") %>% rename(level=X1),
              data.frame(emm.neg10.case.dist) %>% mutate(var="Case distribution") %>% rename(level=case.dist.f),
              data.frame(emm.neg10.vax) %>% mutate(var="Vaccination % during analytic period") %>% rename(level=vax.f),
              data.frame(emm.neg10.vax.dist.tnd) %>% mutate(var="Vaccination and TND timing") %>% 
                rename(level1=vax.dist.f, level2=late.tnd.f),
              data.frame(emm.neg10.vp) %>% mutate(var="Vaccine protection") %>% rename(level=vp.f),
              data.frame(emm.neg10.ip) %>% mutate(var="Infection protection") %>% rename(level=ip.f),
              data.frame(emm.neg10.hp) %>% mutate(var="Hybrid protection") %>% rename(level=hp.f)
    ) %>% 
    select(var, level, level1, level2, response, asymp.LCL, asymp.UCL) %>% 
    rename(estimate = response, lwr = asymp.LCL, upr = asymp.UCL) %>% 
    mutate(est.type = "Negative VE", prior.imm = 1, model.pi = 0)
  
  
  
  
  
  
  # negve for prior.imm==1, model.pi==1 (adjusted)
  dat.ve11 <- filter(mods.sum, param.f==parm, model.type==model.type.lv, type==1, prior.imm==1, model.pi==1) %>%
    mutate(param.f=factor(param.f), late.tnd.f=factor(late.tnd.f))
  
  # negative ve
  rma.neg11 <- 
    rma.glmm(
      xi = ve.neg,
      ni = n,
      measure = "PLO",
      mods = ~ case.dist.f + vax.f + vax.dist.f + late.tnd.f + vp.f + ip.f + hp.f + vax.dist.f*late.tnd.f,
      data = dat.ve11)
  
  rma.neg11.dat <- 
    tibble(
      param = rownames(rma.neg11$b),
      estimate = rma.neg11$b[,1],
      lwr = rma.neg11$ci.lb,
      upr = rma.neg11$ci.ub,
    ) %>% 
    add_row(.before = 13) %>% 
    add_row(.before = 12) %>% 
    add_row(.before = 11) %>% 
    add_row(.before = 10) %>% 
    add_row(.before = 8) %>% 
    add_row(.before = 6) %>% 
    add_row(.before = 5) %>% 
    add_row(.before = 2) %>% 
    mutate(
      level = c("", 
                levels(dat.ve1$case.dist.f), levels(dat.ve1$vax.f), 
                levels(dat.ve1$vax.dist.f), levels(dat.ve1$late.tnd.f), 
                levels(dat.ve1$vp.f), levels(dat.ve1$ip.f), 
                levels(dat.ve1$hp.f), 
                "Vax Weeks 1-12 or TND Weeks 1-8",
                "Vax Weeks 12-23:TND Weeks 13-20",
                "Vax Weeks 20-31:TND Weeks 13-20",
                "Vax Weeks 12-23:TND Weeks 25-32",
                "Vax Weeks 20-31:TND Weeks 25-32")) %>% 
    select(param, level, everything()) %>% 
    rename(var = param) %>% 
    mutate(est.type = "Negative VE mod", prior.imm = 1, model.pi = 1)
  
  
  eprep.neg11 <- emmprep(rma.neg11)
  emm.neg11.ovr <- emmeans(eprep.neg11, specs="1", type="response")
  emm.neg11.case.dist <- emmeans(eprep.neg11, specs="case.dist.f", type="response")
  emm.neg11.vax <- emmeans(eprep.neg11, specs="vax.f", type="response")
  emm.neg11.vax.dist.tnd <- emmeans(eprep.neg11, specs="vax.dist.f", by="late.tnd.f", type="response")
  emm.neg11.vp <- emmeans(eprep.neg11, specs="vp.f", type="response")
  emm.neg11.ip <- emmeans(eprep.neg11, specs="ip.f", type="response")
  emm.neg11.hp <- emmeans(eprep.neg11, specs="hp.f", type="response")
  
  emm.neg11.ests <-
    bind_rows(data.frame(emm.neg11.ovr) %>% mutate(var="Overall") %>% rename(level=X1),
              data.frame(emm.neg11.case.dist) %>% mutate(var="Case distribution") %>% rename(level=case.dist.f),
              data.frame(emm.neg11.vax) %>% mutate(var="Vaccination % during analytic period") %>% rename(level=vax.f),
              data.frame(emm.neg11.vax.dist.tnd) %>% mutate(var="Vaccination and TND timing") %>% 
                rename(level1=vax.dist.f, level2=late.tnd.f),
              data.frame(emm.neg11.vp) %>% mutate(var="Vaccine protection") %>% rename(level=vp.f),
              data.frame(emm.neg11.ip) %>% mutate(var="Infection protection") %>% rename(level=ip.f),
              data.frame(emm.neg11.hp) %>% mutate(var="Hybrid protection") %>% rename(level=hp.f)
    ) %>% 
    select(var, level, level1, level2, response, asymp.LCL, asymp.UCL) %>% 
    rename(estimate = response, lwr = asymp.LCL, upr = asymp.UCL) %>% 
    mutate(est.type = "Negative VE", prior.imm = 1, model.pi = 1)
  
  
  
  
  
  
  
  # # negve for prior.imm==0
  # dat.ve0 <- filter(mods.sum, param.f==parm, model.type==model.type.lv, type==1, prior.imm==0) %>%
  #   mutate(param.f=factor(param.f), late.tnd.f=factor(late.tnd.f))
  # 
  # # negative ve
  # rma.neg0 <- 
  #   rma.glmm(
  #     xi = ve.neg,
  #     ni = n,
  #     measure = "PLO",
  #     mods = ~ case.dist.f + vax.f + vax.dist.f + late.tnd.f + vp.f + ip.f + hp.f + vax.dist.f*late.tnd.f,
  #     data = dat.ve0)
  # 
  # rma.neg0.dat <- 
  #   tibble(
  #     param = rownames(rma.neg0$b),
  #     estimate = rma.neg0$b[,1],
  #     lwr = rma.neg0$ci.lb,
  #     upr = rma.neg0$ci.ub,
  #   ) %>% 
  #   add_row(.before = 13) %>% 
  #   add_row(.before = 12) %>% 
  #   add_row(.before = 11) %>% 
  #   add_row(.before = 10) %>% 
  #   add_row(.before = 8) %>% 
  #   add_row(.before = 6) %>% 
  #   add_row(.before = 5) %>% 
  #   add_row(.before = 2) %>% 
  #   mutate(
  #     level = c("", 
  #               levels(dat.ve0$case.dist.f), levels(dat.ve0$vax.f), 
  #               levels(dat.ve0$vax.dist.f), levels(dat.ve0$late.tnd.f), 
  #               levels(dat.ve0$vp.f), levels(dat.ve0$ip.f), 
  #               levels(dat.ve0$hp.f),
  #               "Vax Weeks 1-12 or TND Weeks 1-8",
  #               "Vax Weeks 12-23:TND Weeks 13-20",
  #               "Vax Weeks 20-31:TND Weeks 13-20",
  #               "Vax Weeks 12-23:TND Weeks 25-32",
  #               "Vax Weeks 20-31:TND Weeks 25-32")) %>% 
  #   select(param, level, everything()) %>% 
  #   rename(var = param) %>% 
  #   mutate(est.type = "Negative VE mod", prior.imm = 0)
  # 
  # 
  # eprep.neg0 <- emmprep(rma.neg0)
  # emm.neg0.ovr <- emmeans(eprep.neg0, specs="1", type="response")
  # emm.neg0.case.dist <- emmeans(eprep.neg0, specs="case.dist.f", type="response")
  # emm.neg0.vax <- emmeans(eprep.neg0, specs="vax.f", type="response")
  # emm.neg0.vax.dist.tnd <- emmeans(eprep.neg0, specs="vax.dist.f", by="late.tnd.f", type="response")
  # emm.neg0.vp <- emmeans(eprep.neg0, specs="vp.f", type="response")
  # emm.neg0.ip <- emmeans(eprep.neg0, specs="ip.f", type="response")
  # emm.neg0.hp <- emmeans(eprep.neg0, specs="hp.f", type="response")
  # 
  # emm.neg0.ests <-
  #   bind_rows(data.frame(emm.neg0.ovr) %>% mutate(var="Overall") %>% rename(level=X1),
  #             data.frame(emm.neg0.case.dist) %>% mutate(var="Case distribution") %>% rename(level=case.dist.f),
  #             data.frame(emm.neg0.vax) %>% mutate(var="Vaccination % during analytic period") %>% rename(level=vax.f),
  #             data.frame(emm.neg0.vax.dist.tnd) %>% mutate(var="Vaccination and TND timing") %>% 
  #               rename(level1=vax.dist.f, level2=late.tnd.f),
  #             data.frame(emm.neg0.vp) %>% mutate(var="Vaccine protection") %>% rename(level=vp.f),
  #             data.frame(emm.neg0.ip) %>% mutate(var="Infection protection") %>% rename(level=ip.f),
  #             data.frame(emm.neg0.hp) %>% mutate(var="Hybrid protection") %>% rename(level=hp.f)
  #   ) %>% 
  #   select(var, level, level1, level2, response, asymp.LCL, asymp.UCL) %>% 
  #   rename(estimate = response, lwr = asymp.LCL, upr = asymp.UCL) %>% 
  #   mutate(est.type = "Negative VE", prior.imm = 0)
  
  
  return(
    bind_rows(
      emm.neg1.ests,
      # emm.neg0.ests,
      emm.neg10.ests,
      emm.neg11.ests,
      
      rma.neg1.dat,
      # rma.neg0.dat,
      rma.neg10.dat,
      rma.neg11.dat) %>% 
      mutate(param = parm, model.type=model.type.lv, type=1)
  )    
}

# negve.est.i("Analysis period", 1, 1)


bias.est.i <- function(parm, model.type.lv) {
  # parm <- "Analysis period"; model.type.lv <- 1
  
  # bias for pi
  dat.bias.pi <- filter(mods.bias, param.f==parm, model.type==model.type.lv, type==1) %>%
    mutate(param.f=factor(param.f), late.tnd.f=factor(late.tnd.f)) %>% 
    rename(bias.mn=bias.pi.mn, bias.s2=bias.pi.s2)
  
  
  # bias
  rma.bias.pi <- 
    rma(yi = bias.mn,
        vi = bias.s2,
        mods = ~ case.dist.f + vax.f + vax.dist.f + late.tnd.f + vp.f + ip.f + hp.f + vax.dist.f*late.tnd.f,
        data = dat.bias.pi)
  
  rma.bias.pi.dat <- 
    tibble(
      param = rownames(rma.bias.pi$b),
      estimate = rma.bias.pi$b[,1],
      lwr = rma.bias.pi$ci.lb,
      upr = rma.bias.pi$ci.ub,
      p = rma.bias.pi$pval)  %>% 
    add_row(.before = 13) %>% 
    add_row(.before = 12) %>% 
    add_row(.before = 11) %>% 
    add_row(.before = 10) %>% 
    add_row(.before = 8) %>% 
    add_row(.before = 6) %>% 
    add_row(.before = 5) %>% 
    add_row(.before = 2) %>% 
    mutate(
      level = c("", 
                levels(dat.bias.pi$case.dist.f), levels(dat.bias.pi$vax.f), 
                levels(dat.bias.pi$vax.dist.f), levels(dat.bias.pi$late.tnd.f), 
                levels(dat.bias.pi$vp.f), levels(dat.bias.pi$ip.f), 
                levels(dat.bias.pi$hp.f),
                "Vax Weeks 1-12 or TND Weeks 1-8",
                "Vax Weeks 12-23:TND Weeks 13-20",
                "Vax Weeks 20-31:TND Weeks 13-20",
                "Vax Weeks 12-23:TND Weeks 25-32",
                "Vax Weeks 20-31:TND Weeks 25-32")) %>% 
    select(param, level, everything()) %>% 
    rename(var = param) %>% 
    mutate(est.type="Bias mod (PI)")
  
  
  
  eprep.bias.pi <- emmprep(rma.bias.pi)
  emm.bias.pi.ovr <- emmeans(eprep.bias.pi, specs="1", type="response")
  emm.bias.pi.case.dist <- emmeans(eprep.bias.pi, specs="case.dist.f", type="response")
  emm.bias.pi.vax <- emmeans(eprep.bias.pi, specs="vax.f", type="response")
  emm.bias.pi.vax.dist.tnd <- emmeans(eprep.bias.pi, specs="vax.dist.f", by="late.tnd.f", type="response")
  emm.bias.pi.vp <- emmeans(eprep.bias.pi, specs="vp.f", type="response")
  emm.bias.pi.ip <- emmeans(eprep.bias.pi, specs="ip.f", type="response")
  emm.bias.pi.hp <- emmeans(eprep.bias.pi, specs="hp.f", type="response")
  
  emm.bias.pi.ests <-
    bind_rows(data.frame(emm.bias.pi.ovr) %>% mutate(var="Overall") %>% rename(level=X1),
              data.frame(emm.bias.pi.case.dist) %>% mutate(var="Case distribution") %>% rename(level=case.dist.f),
              data.frame(emm.bias.pi.vax) %>% mutate(var="Vaccination % during analytic period") %>% rename(level=vax.f),
              data.frame(emm.bias.pi.vax.dist.tnd) %>% mutate(var="Vaccination and TND timing") %>% 
                rename(level1=vax.dist.f, level2=late.tnd.f),
              data.frame(emm.bias.pi.vp) %>% mutate(var="Vaccine protection") %>% rename(level=vp.f),
              data.frame(emm.bias.pi.ip) %>% mutate(var="Infection protection") %>% rename(level=ip.f),
              data.frame(emm.bias.pi.hp) %>% mutate(var="Hybrid protection") %>% rename(level=hp.f)
    ) %>% 
    select(var, level, level1, level2, emmean, asymp.LCL, asymp.UCL) %>% 
    rename(estimate = emmean, lwr = asymp.LCL, upr = asymp.UCL) %>% 
    mutate(est.type="Bias (PI)")
  
  
  
  
  
  # # bias for ip0
  # dat.bias.ip0 <- filter(mods.bias, param.f==parm, model.type==model.type.lv, type==1) %>%
  #   mutate(param.f=factor(param.f), late.tnd.f=factor(late.tnd.f)) %>% 
  #   rename(bias.mn=bias.ip0.mn, bias.s2=bias.ip0.s2)
  # 
  # 
  # # bias
  # rma.bias.ip0 <- 
  #   rma(yi = bias.mn,
  #       vi = bias.s2,
  #       mods = ~ case.dist.f + vax.f + vax.dist.f + late.tnd.f + vp.f + ip.f + hp.f + vax.dist.f*late.tnd.f,
  #       data = dat.bias.ip0)
  # 
  # rma.bias.ip0.dat <- 
  #   tibble(
  #     param = rownames(rma.bias.ip0$b),
  #     estimate = rma.bias.ip0$b[,1],
  #     lwr = rma.bias.ip0$ci.lb,
  #     upr = rma.bias.ip0$ci.ub,
  #     p = rma.bias.ip0$pval)  %>% 
  #   add_row(.before = 13) %>% 
  #   add_row(.before = 12) %>% 
  #   add_row(.before = 11) %>% 
  #   add_row(.before = 10) %>% 
  #   add_row(.before = 8) %>% 
  #   add_row(.before = 6) %>% 
  #   add_row(.before = 5) %>% 
  #   add_row(.before = 2) %>% 
  #   mutate(
  #     level = c("", 
  #               levels(dat.bias.ip0$case.dist.f), levels(dat.bias.ip0$vax.f), 
  #               levels(dat.bias.ip0$vax.dist.f), levels(dat.bias.ip0$late.tnd.f), 
  #               levels(dat.bias.ip0$vp.f), levels(dat.bias.ip0$ip.f), 
  #               levels(dat.bias.ip0$hp.f),
  #               "Vax Weeks 1-12 or TND Weeks 1-8",
  #               "Vax Weeks 12-23:TND Weeks 13-20",
  #               "Vax Weeks 20-31:TND Weeks 13-20",
  #               "Vax Weeks 12-23:TND Weeks 25-32",
  #               "Vax Weeks 20-31:TND Weeks 25-32")) %>% 
  #   select(param, level, everything()) %>% 
  #   rename(var = param) %>% 
  #   mutate(est.type="Bias mod (IP0)")
  # 
  # 
  # 
  # eprep.bias.ip0 <- emmprep(rma.bias.ip0)
  # emm.bias.ip0.ovr <- emmeans(eprep.bias.ip0, specs="1", type="response")
  # emm.bias.ip0.case.dist <- emmeans(eprep.bias.ip0, specs="case.dist.f", type="response")
  # emm.bias.ip0.vax <- emmeans(eprep.bias.ip0, specs="vax.f", type="response")
  # emm.bias.ip0.vax.dist.tnd <- emmeans(eprep.bias.ip0, specs="vax.dist.f", by="late.tnd.f", type="response")
  # emm.bias.ip0.vp <- emmeans(eprep.bias.ip0, specs="vp.f", type="response")
  # emm.bias.ip0.ip <- emmeans(eprep.bias.ip0, specs="ip.f", type="response")
  # emm.bias.ip0.hp <- emmeans(eprep.bias.ip0, specs="hp.f", type="response")
  # 
  # emm.bias.ip0.ests <-
  #   bind_rows(data.frame(emm.bias.ip0.ovr) %>% mutate(var="Overall") %>% rename(level=X1),
  #             data.frame(emm.bias.ip0.case.dist) %>% mutate(var="Case distribution") %>% rename(level=case.dist.f),
  #             data.frame(emm.bias.ip0.vax) %>% mutate(var="Vaccination % during analytic period") %>% rename(level=vax.f),
  #             data.frame(emm.bias.ip0.vax.dist.tnd) %>% mutate(var="Vaccination and TND timing") %>% 
  #               rename(level1=vax.dist.f, level2=late.tnd.f),
  #             data.frame(emm.bias.ip0.vp) %>% mutate(var="Vaccine protection") %>% rename(level=vp.f),
  #             data.frame(emm.bias.ip0.ip) %>% mutate(var="Infection protection") %>% rename(level=ip.f),
  #             data.frame(emm.bias.ip0.hp) %>% mutate(var="Hybrid protection") %>% rename(level=hp.f)
  #   ) %>% 
  #   select(var, level, level1, level2, emmean, asymp.LCL, asymp.UCL) %>% 
  #   rename(estimate = emmean, lwr = asymp.LCL, upr = asymp.UCL) %>% 
  #   mutate(est.type="Bias (IP0)")
  
  
  
  
  
  # # bias for ip1
  # dat.bias.ip1 <- filter(mods.bias, param.f==parm, model.type==model.type.lv, type==1) %>%
  #   mutate(param.f=factor(param.f), late.tnd.f=factor(late.tnd.f)) %>% 
  #   rename(bias.mn=bias.ip1.mn, bias.s2=bias.ip1.s2)
  # 
  # 
  # # bias
  # rma.bias.ip1 <- 
  #   rma(yi = bias.mn,
  #       vi = bias.s2,
  #       mods = ~ case.dist.f + vax.f + vax.dist.f + late.tnd.f + vp.f + ip.f + hp.f + vax.dist.f*late.tnd.f,
  #       data = dat.bias.ip1)
  # 
  # rma.bias.ip1.dat <- 
  #   tibble(
  #     param = rownames(rma.bias.ip1$b),
  #     estimate = rma.bias.ip1$b[,1],
  #     lwr = rma.bias.ip1$ci.lb,
  #     upr = rma.bias.ip1$ci.ub,
  #     p = rma.bias.ip1$pval)  %>% 
  #   add_row(.before = 13) %>% 
  #   add_row(.before = 12) %>% 
  #   add_row(.before = 11) %>% 
  #   add_row(.before = 10) %>% 
  #   add_row(.before = 8) %>% 
  #   add_row(.before = 6) %>% 
  #   add_row(.before = 5) %>% 
  #   add_row(.before = 2) %>% 
  #   mutate(
  #     level = c("", 
  #               levels(dat.bias.ip1$case.dist.f), levels(dat.bias.ip1$vax.f), 
  #               levels(dat.bias.ip1$vax.dist.f), levels(dat.bias.ip1$late.tnd.f), 
  #               levels(dat.bias.ip1$vp.f), levels(dat.bias.ip1$ip.f), 
  #               levels(dat.bias.ip1$hp.f),
  #               "Vax Weeks 1-12 or TND Weeks 1-8",
  #               "Vax Weeks 12-23:TND Weeks 13-20",
  #               "Vax Weeks 20-31:TND Weeks 13-20",
  #               "Vax Weeks 12-23:TND Weeks 25-32",
  #               "Vax Weeks 20-31:TND Weeks 25-32")) %>% 
  #   select(param, level, everything()) %>% 
  #   rename(var = param) %>% 
  #   mutate(est.type="Bias mod (IP1)")
  # 
  # 
  # 
  # eprep.bias.ip1 <- emmprep(rma.bias.ip1)
  # emm.bias.ip1.ovr <- emmeans(eprep.bias.ip1, specs="1", type="response")
  # emm.bias.ip1.case.dist <- emmeans(eprep.bias.ip1, specs="case.dist.f", type="response")
  # emm.bias.ip1.vax <- emmeans(eprep.bias.ip1, specs="vax.f", type="response")
  # emm.bias.ip1.vax.dist.tnd <- emmeans(eprep.bias.ip1, specs="vax.dist.f", by="late.tnd.f", type="response")
  # emm.bias.ip1.vp <- emmeans(eprep.bias.ip1, specs="vp.f", type="response")
  # emm.bias.ip1.ip <- emmeans(eprep.bias.ip1, specs="ip.f", type="response")
  # emm.bias.ip1.hp <- emmeans(eprep.bias.ip1, specs="hp.f", type="response")
  # 
  # emm.bias.ip1.ests <-
  #   bind_rows(data.frame(emm.bias.ip1.ovr) %>% mutate(var="Overall") %>% rename(level=X1),
  #             data.frame(emm.bias.ip1.case.dist) %>% mutate(var="Case distribution") %>% rename(level=case.dist.f),
  #             data.frame(emm.bias.ip1.vax) %>% mutate(var="Vaccination % during analytic period") %>% rename(level=vax.f),
  #             data.frame(emm.bias.ip1.vax.dist.tnd) %>% mutate(var="Vaccination and TND timing") %>% 
  #               rename(level1=vax.dist.f, level2=late.tnd.f),
  #             data.frame(emm.bias.ip1.vp) %>% mutate(var="Vaccine protection") %>% rename(level=vp.f),
  #             data.frame(emm.bias.ip1.ip) %>% mutate(var="Infection protection") %>% rename(level=ip.f),
  #             data.frame(emm.bias.ip1.hp) %>% mutate(var="Hybrid protection") %>% rename(level=hp.f)
  #   ) %>% 
  #   select(var, level, level1, level2, emmean, asymp.LCL, asymp.UCL) %>% 
  #   rename(estimate = emmean, lwr = asymp.LCL, upr = asymp.UCL) %>% 
  #   mutate(est.type="Bias (IP1)")
  
  return(
    bind_rows(
      emm.bias.pi.ests,
      # emm.bias.ip0.ests,
      # emm.bias.ip1.ests,
      
      rma.bias.pi.dat,
      # rma.bias.ip0.dat,
      # rma.bias.ip1.dat
      ) %>% 
      mutate(param = parm, model.type=model.type.lv, type=1)
  )      
}


bias.pct.est.i <- function(parm, model.type.lv, bias.pct.lv) {
  # parm <- "Analysis period"; model.type.lv <- 1; bias.pct.lv <- 1
  
  if(bias.pct.lv == 1) {
    dat.bias.pct.pi <- filter(mods.bias, param.f==parm, model.type==model.type.lv, type==1) %>%
      mutate(param.f=factor(param.f), late.tnd.f=factor(late.tnd.f)) %>% 
      rename(bias.n=bias.1)
  } else if(bias.pct.lv == 2) {
    dat.bias.pct.pi <- filter(mods.bias, param.f==parm, model.type==model.type.lv, type==1) %>%
      mutate(param.f=factor(param.f), late.tnd.f=factor(late.tnd.f)) %>% 
      rename(bias.n=bias.2)
  } else if(bias.pct.lv == 3) {
    dat.bias.pct.pi <- filter(mods.bias, param.f==parm, model.type==model.type.lv, type==1) %>%
      mutate(param.f=factor(param.f), late.tnd.f=factor(late.tnd.f)) %>% 
      rename(bias.n=bias.3)
  } else if(bias.pct.lv == 4) {
    dat.bias.pct.pi <- filter(mods.bias, param.f==parm, model.type==model.type.lv, type==1) %>%
      mutate(param.f=factor(param.f), late.tnd.f=factor(late.tnd.f)) %>% 
      rename(bias.n=bias.4)
  } else if(bias.pct.lv == 5) {
    dat.bias.pct.pi <- filter(mods.bias, param.f==parm, model.type==model.type.lv, type==1) %>%
      mutate(param.f=factor(param.f), late.tnd.f=factor(late.tnd.f)) %>% 
      rename(bias.n=bias.5)
  } else if(bias.pct.lv == 6) {
    dat.bias.pct.pi <- filter(mods.bias, param.f==parm, model.type==model.type.lv, type==1) %>%
      mutate(param.f=factor(param.f), late.tnd.f=factor(late.tnd.f)) %>% 
      rename(bias.n=bias.6)
  } else if(bias.pct.lv == 7) {
    dat.bias.pct.pi <- filter(mods.bias, param.f==parm, model.type==model.type.lv, type==1) %>%
      mutate(param.f=factor(param.f), late.tnd.f=factor(late.tnd.f)) %>% 
      rename(bias.n=bias.7)
  } else if(bias.pct.lv == 8) {
    dat.bias.pct.pi <- filter(mods.bias, param.f==parm, model.type==model.type.lv, type==1) %>%
      mutate(param.f=factor(param.f), late.tnd.f=factor(late.tnd.f)) %>% 
      rename(bias.n=bias.8)
  } else if(bias.pct.lv == 9) {
    dat.bias.pct.pi <- filter(mods.bias, param.f==parm, model.type==model.type.lv, type==1) %>%
      mutate(param.f=factor(param.f), late.tnd.f=factor(late.tnd.f)) %>% 
      rename(bias.n=bias.9)
  } else if(bias.pct.lv == 10) {
    dat.bias.pct.pi <- filter(mods.bias, param.f==parm, model.type==model.type.lv, type==1) %>%
      mutate(param.f=factor(param.f), late.tnd.f=factor(late.tnd.f)) %>% 
      rename(bias.n=bias.10)
  }
  
  
    
  # bias
  rma.bias.pct.pi <- 
    rma.glmm(
      xi = bias.n,
      ni = n,
      measure = "PLO",
      mods = ~ case.dist.f + vax.f + vax.dist.f + late.tnd.f + vp.f + ip.f + hp.f + vax.dist.f*late.tnd.f,
      data = dat.bias.pct.pi)
  
  rma.bias.pct.pi.dat <- 
    tibble(
      param = rownames(rma.bias.pct.pi$b),
      estimate = rma.bias.pct.pi$b[,1],
      lwr = rma.bias.pct.pi$ci.lb,
      upr = rma.bias.pct.pi$ci.ub,
      p = rma.bias.pct.pi$pval)  %>% 
    add_row(.before = 13) %>% 
    add_row(.before = 12) %>% 
    add_row(.before = 11) %>% 
    add_row(.before = 10) %>% 
    add_row(.before = 8) %>% 
    add_row(.before = 6) %>% 
    add_row(.before = 5) %>% 
    add_row(.before = 2) %>% 
    mutate(
      level = c("", 
                levels(dat.bias.pct.pi$case.dist.f), levels(dat.bias.pct.pi$vax.f), 
                levels(dat.bias.pct.pi$vax.dist.f), levels(dat.bias.pct.pi$late.tnd.f), 
                levels(dat.bias.pct.pi$vp.f), levels(dat.bias.pct.pi$ip.f), 
                levels(dat.bias.pct.pi$hp.f),
                "Vax Weeks 1-12 or TND Weeks 1-8",
                "Vax Weeks 12-23:TND Weeks 13-20",
                "Vax Weeks 20-31:TND Weeks 13-20",
                "Vax Weeks 12-23:TND Weeks 25-32",
                "Vax Weeks 20-31:TND Weeks 25-32")) %>% 
    select(param, level, everything()) %>% 
    rename(var = param) %>% 
    mutate(est.type="Bias pct mod (PI)")
  
  
  
  eprep.bias.pct.pi <- emmprep(rma.bias.pct.pi)
  emm.bias.pct.pi.ovr <- emmeans(eprep.bias.pct.pi, specs="1", type="response")
  emm.bias.pct.pi.case.dist <- emmeans(eprep.bias.pct.pi, specs="case.dist.f", type="response")
  emm.bias.pct.pi.vax <- emmeans(eprep.bias.pct.pi, specs="vax.f", type="response")
  emm.bias.pct.pi.vax.dist.tnd <- emmeans(eprep.bias.pct.pi, specs="vax.dist.f", by="late.tnd.f", type="response")
  emm.bias.pct.pi.vp <- emmeans(eprep.bias.pct.pi, specs="vp.f", type="response")
  emm.bias.pct.pi.ip <- emmeans(eprep.bias.pct.pi, specs="ip.f", type="response")
  emm.bias.pct.pi.hp <- emmeans(eprep.bias.pct.pi, specs="hp.f", type="response")
  
  emm.bias.pct.pi.ests <-
    bind_rows(data.frame(emm.bias.pct.pi.ovr) %>% mutate(var="Overall") %>% rename(level=X1),
              data.frame(emm.bias.pct.pi.case.dist) %>% mutate(var="Case distribution") %>% rename(level=case.dist.f),
              data.frame(emm.bias.pct.pi.vax) %>% mutate(var="Vaccination % during analytic period") %>% rename(level=vax.f),
              data.frame(emm.bias.pct.pi.vax.dist.tnd) %>% mutate(var="Vaccination and TND timing") %>% 
                rename(level1=vax.dist.f, level2=late.tnd.f),
              data.frame(emm.bias.pct.pi.vp) %>% mutate(var="Vaccine protection") %>% rename(level=vp.f),
              data.frame(emm.bias.pct.pi.ip) %>% mutate(var="Infection protection") %>% rename(level=ip.f),
              data.frame(emm.bias.pct.pi.hp) %>% mutate(var="Hybrid protection") %>% rename(level=hp.f)
    ) %>% 
    select(var, level, level1, level2, response, asymp.LCL, asymp.UCL) %>% 
    rename(estimate = response, lwr = asymp.LCL, upr = asymp.UCL) %>% 
    mutate(est.type="Bias pct (PI)")
  
  
  return(
    bind_rows(
      emm.bias.pct.pi.ests,
      rma.bias.pct.pi.dat) %>% 
      mutate(param = parm, model.type=model.type.lv, type=1, bias.pct.level = bias.pct.lv)
  )      
}


##################################################################################
##################################################################################
##################################################################################
##################################################################################
##################################################################################
##################################################################################


## severe disease functions

ve.est.s <- function(parm, model.type.lv) {
  # parm <- "Analysis period"; model.type.lv <- 1
  
  # ve for prior.imm==1
  dat.ve1 <- filter(mods.sum, param.f==parm, model.type==model.type.lv, type==2, prior.imm==1) %>%
    mutate(param.f=factor(param.f), late.tnd.f=factor(late.tnd.f))
  
  rma.ve1 <- 
    rma(yi = ve.mn,
        vi = ve.s2,
        mods = ~ case.dist.f + vax.f + vax.dist.f + vp.f + ip.f + hp.f + model.pi.f,
        data = dat.ve1)
  
  rma.ve1.dat <- 
    tibble(
      param = rownames(rma.ve1$b),
      estimate = rma.ve1$b[,1],
      lwr = rma.ve1$ci.lb,
      upr = rma.ve1$ci.ub,
      p = rma.ve1$pval
    ) %>% 
    add_row(.before = 11) %>% 
    add_row(.before = 10) %>% 
    add_row(.before = 9) %>% 
    add_row(.before = 8) %>% 
    add_row(.before = 6) %>% 
    add_row(.before = 5) %>% 
    add_row(.before = 2) %>% 
    mutate(
      level = c("", 
                levels(dat.ve1$case.dist.f), levels(dat.ve1$vax.f), 
                levels(dat.ve1$vax.dist.f),
                levels(dat.ve1$vp.f), levels(dat.ve1$ip.f), 
                levels(dat.ve1$hp.f), levels(dat.ve1$model.pi.f))) %>% 
    select(param, level, everything()) %>% 
    rename(var = param) %>% 
    mutate(est.type = "VE mod", prior.imm = 1) 
  
  eprep.ve1 <- emmprep(rma.ve1)
  emm.ve1.ovr <- emmeans(eprep.ve1, specs="1", type="response")
  emm.ve1.case.dist <- emmeans(eprep.ve1, specs="case.dist.f", type="response")
  emm.ve1.vax <- emmeans(eprep.ve1, specs="vax.f", type="response")
  emm.ve1.vp <- emmeans(eprep.ve1, specs="vp.f", type="response")
  emm.ve1.ip <- emmeans(eprep.ve1, specs="ip.f", type="response")
  emm.ve1.hp <- emmeans(eprep.ve1, specs="hp.f", type="response")
  emm.ve1.model.pi <- emmeans(eprep.ve1, specs="model.pi.f", type="response")
  
  emm.ve1.ests <-
    bind_rows(data.frame(emm.ve1.ovr) %>% mutate(var="Overall") %>% rename(level=X1),
              data.frame(emm.ve1.case.dist) %>% mutate(var="Case distribution") %>% rename(level=case.dist.f),
              data.frame(emm.ve1.vax) %>% mutate(var="Vaccination % during analytic period") %>% rename(level=vax.f),
              data.frame(emm.ve1.vp) %>% mutate(var="Vaccine protection") %>% rename(level=vp.f),
              data.frame(emm.ve1.ip) %>% mutate(var="Infection protection") %>% rename(level=ip.f),
              data.frame(emm.ve1.hp) %>% mutate(var="Hybrid protection") %>% rename(level=hp.f),
              data.frame(emm.ve1.model.pi) %>% mutate(var="Prior infection") %>% rename(level=model.pi.f)
    ) %>% 
    select(var, level, emmean, asymp.LCL, asymp.UCL) %>% 
    rename(estimate = emmean, lwr = asymp.LCL, upr = asymp.UCL) %>% 
    mutate(est.type = "VE", prior.imm = 1)
  
  
  
  
  # ve for prior.imm==1, model.pi==0 (unadjusted)
  dat.ve10 <- filter(mods.sum, param.f==parm, model.type==model.type.lv, type==2, prior.imm==1, model.pi==0) %>%
    mutate(param.f=factor(param.f), late.tnd.f=factor(late.tnd.f))
  
  rma.ve10 <- 
    rma(yi = ve.mn,
        vi = ve.s2,
        mods = ~ case.dist.f + vax.f + vax.dist.f + vp.f + ip.f + hp.f,
        data = dat.ve10)
  
  rma.ve10.dat <- 
    tibble(
      param = rownames(rma.ve10$b),
      estimate = rma.ve10$b[,1],
      lwr = rma.ve10$ci.lb,
      upr = rma.ve10$ci.ub,
      p = rma.ve10$pval
    ) %>% 
    add_row(.before = 10) %>% 
    add_row(.before = 9) %>% 
    add_row(.before = 8) %>% 
    add_row(.before = 6) %>% 
    add_row(.before = 5) %>% 
    add_row(.before = 2) %>% 
    mutate(
      level = c("", 
                levels(dat.ve10$case.dist.f), levels(dat.ve10$vax.f), 
                levels(dat.ve10$vax.dist.f),
                levels(dat.ve10$vp.f), levels(dat.ve10$ip.f), 
                levels(dat.ve10$hp.f))) %>% 
    select(param, level, everything()) %>% 
    rename(var = param) %>% 
    mutate(est.type = "VE mod", prior.imm = 1, model.pi = 0) 
  
  eprep.ve10 <- emmprep(rma.ve10)
  emm.ve10.ovr <- emmeans(eprep.ve10, specs="1", type="response")
  emm.ve10.case.dist <- emmeans(eprep.ve10, specs="case.dist.f", type="response")
  emm.ve10.vax <- emmeans(eprep.ve10, specs="vax.f", type="response")
  emm.ve10.vp <- emmeans(eprep.ve10, specs="vp.f", type="response")
  emm.ve10.ip <- emmeans(eprep.ve10, specs="ip.f", type="response")
  emm.ve10.hp <- emmeans(eprep.ve10, specs="hp.f", type="response")

  emm.ve10.ests <-
    bind_rows(data.frame(emm.ve10.ovr) %>% mutate(var="Overall") %>% rename(level=X1),
              data.frame(emm.ve10.case.dist) %>% mutate(var="Case distribution") %>% rename(level=case.dist.f),
              data.frame(emm.ve10.vax) %>% mutate(var="Vaccination % during analytic period") %>% rename(level=vax.f),
              data.frame(emm.ve10.vp) %>% mutate(var="Vaccine protection") %>% rename(level=vp.f),
              data.frame(emm.ve10.ip) %>% mutate(var="Infection protection") %>% rename(level=ip.f),
              data.frame(emm.ve10.hp) %>% mutate(var="Hybrid protection") %>% rename(level=hp.f)
    ) %>% 
    select(var, level, emmean, asymp.LCL, asymp.UCL) %>% 
    rename(estimate = emmean, lwr = asymp.LCL, upr = asymp.UCL) %>% 
    mutate(est.type = "VE", prior.imm = 1, model.pi = 0)
  
  
  
  # ve for prior.imm==1, model.pi==1 (adjusted)
  dat.ve11 <- filter(mods.sum, param.f==parm, model.type==model.type.lv, type==2, prior.imm==1, model.pi==1) %>%
    mutate(param.f=factor(param.f), late.tnd.f=factor(late.tnd.f))
  
  rma.ve11 <- 
    rma(yi = ve.mn,
        vi = ve.s2,
        mods = ~ case.dist.f + vax.f + vax.dist.f + vp.f + ip.f + hp.f,
        data = dat.ve11)
  
  rma.ve11.dat <- 
    tibble(
      param = rownames(rma.ve11$b),
      estimate = rma.ve11$b[,1],
      lwr = rma.ve11$ci.lb,
      upr = rma.ve11$ci.ub,
      p = rma.ve11$pval
    ) %>% 
    add_row(.before = 10) %>% 
    add_row(.before = 9) %>% 
    add_row(.before = 8) %>% 
    add_row(.before = 6) %>% 
    add_row(.before = 5) %>% 
    add_row(.before = 2) %>% 
    mutate(
      level = c("", 
                levels(dat.ve11$case.dist.f), levels(dat.ve11$vax.f), 
                levels(dat.ve11$vax.dist.f),
                levels(dat.ve11$vp.f), levels(dat.ve11$ip.f), 
                levels(dat.ve11$hp.f))) %>% 
    select(param, level, everything()) %>% 
    rename(var = param) %>% 
    mutate(est.type = "VE mod", prior.imm = 1, model.pi = 1) 
  
  eprep.ve11 <- emmprep(rma.ve11)
  emm.ve11.ovr <- emmeans(eprep.ve11, specs="1", type="response")
  emm.ve11.case.dist <- emmeans(eprep.ve11, specs="case.dist.f", type="response")
  emm.ve11.vax <- emmeans(eprep.ve11, specs="vax.f", type="response")
  emm.ve11.vp <- emmeans(eprep.ve11, specs="vp.f", type="response")
  emm.ve11.ip <- emmeans(eprep.ve11, specs="ip.f", type="response")
  emm.ve11.hp <- emmeans(eprep.ve11, specs="hp.f", type="response")
  
  emm.ve11.ests <-
    bind_rows(data.frame(emm.ve11.ovr) %>% mutate(var="Overall") %>% rename(level=X1),
              data.frame(emm.ve11.case.dist) %>% mutate(var="Case distribution") %>% rename(level=case.dist.f),
              data.frame(emm.ve11.vax) %>% mutate(var="Vaccination % during analytic period") %>% rename(level=vax.f),
              data.frame(emm.ve11.vp) %>% mutate(var="Vaccine protection") %>% rename(level=vp.f),
              data.frame(emm.ve11.ip) %>% mutate(var="Infection protection") %>% rename(level=ip.f),
              data.frame(emm.ve11.hp) %>% mutate(var="Hybrid protection") %>% rename(level=hp.f)
    ) %>% 
    select(var, level, emmean, asymp.LCL, asymp.UCL) %>% 
    rename(estimate = emmean, lwr = asymp.LCL, upr = asymp.UCL) %>% 
    mutate(est.type = "VE", prior.imm = 1, model.pi = 1)
  
  
  
  
  
  # # ve for prior.imm==0
  # dat.ve0 <- filter(mods.sum, param.f==parm, model.type==model.type.lv, type==2, prior.imm==0) %>%
  #   mutate(param.f=factor(param.f), late.tnd.f=factor(late.tnd.f))
  # 
  # rma.ve0 <- 
  #   rma(yi = ve.mn,
  #       vi = ve.s2,
  #       mods = ~ case.dist.f + vax.f + vax.dist.f + vp.f + ip.f + hp.f,
  #       data = dat.ve0)
  # 
  # rma.ve0.dat <- 
  #   tibble(
  #     param = rownames(rma.ve0$b),
  #     estimate = rma.ve0$b[,1],
  #     lwr = rma.ve0$ci.lb,
  #     upr = rma.ve0$ci.ub,
  #     p = rma.ve0$pval
  #   ) %>% 
  #   add_row(.before = 10) %>% 
  #   add_row(.before = 9) %>% 
  #   add_row(.before = 8) %>% 
  #   add_row(.before = 6) %>% 
  #   add_row(.before = 5) %>% 
  #   add_row(.before = 2) %>% 
  #   mutate(
  #     level = c("", 
  #               levels(dat.ve0$case.dist.f), levels(dat.ve0$vax.f), 
  #               levels(dat.ve0$vax.dist.f),
  #               levels(dat.ve0$vp.f), levels(dat.ve0$ip.f), 
  #               levels(dat.ve0$hp.f))) %>% 
  #   select(param, level, everything()) %>% 
  #   rename(var = param) %>% 
  #   mutate(est.type = "VE mod", prior.imm = 0)
  # 
  # 
  # eprep.ve0 <- emmprep(rma.ve0)
  # emm.ve0.ovr <- emmeans(eprep.ve0, specs="1", type="response")
  # emm.ve0.case.dist <- emmeans(eprep.ve0, specs="case.dist.f", type="response")
  # emm.ve0.vax <- emmeans(eprep.ve0, specs="vax.f", type="response")
  # emm.ve0.vp <- emmeans(eprep.ve0, specs="vp.f", type="response")
  # emm.ve0.ip <- emmeans(eprep.ve0, specs="ip.f", type="response")
  # emm.ve0.hp <- emmeans(eprep.ve0, specs="hp.f", type="response")
  # 
  # emm.ve0.ests <-
  #   bind_rows(data.frame(emm.ve0.ovr) %>% mutate(var="Overall") %>% rename(level=X1),
  #             data.frame(emm.ve0.case.dist) %>% mutate(var="Case distribution") %>% rename(level=case.dist.f),
  #             data.frame(emm.ve0.vax) %>% mutate(var="Vaccination % during analytic period") %>% rename(level=vax.f),
  #             data.frame(emm.ve0.vp) %>% mutate(var="Vaccine protection") %>% rename(level=vp.f),
  #             data.frame(emm.ve0.ip) %>% mutate(var="Infection protection") %>% rename(level=ip.f),
  #             data.frame(emm.ve0.hp) %>% mutate(var="Hybrid protection") %>% rename(level=hp.f)
  #   ) %>% 
  #   select(var, level, emmean, asymp.LCL, asymp.UCL) %>% 
  #   rename(estimate = emmean, lwr = asymp.LCL, upr = asymp.UCL) %>% 
  #   mutate(est.type = "VE", prior.imm = 0)
  
  
  return(
    bind_rows(
      emm.ve1.ests,
      # emm.ve0.ests,
      emm.ve10.ests,
      emm.ve11.ests,
      
      rma.ve1.dat,
      # rma.ve0.dat,
      rma.ve10.dat,
      rma.ve11.dat) %>% 
      mutate(param = parm, model.type = model.type.lv, type = 2)
  )
}


bias.pct.est.i <- function(parm, model.type.lv, bias.pct.lv) {
  # parm <- "Analysis period"; model.type.lv <- 1; bias.pct.lv <- 1
  
  if(bias.pct.lv == 1) {
    dat.bias.pct.pi <- filter(mods.bias, param.f==parm, model.type==model.type.lv, type==1) %>%
      mutate(param.f=factor(param.f), late.tnd.f=factor(late.tnd.f)) %>% 
      rename(bias.n=bias.1)
  } else if(bias.pct.lv == 2) {
    dat.bias.pct.pi <- filter(mods.bias, param.f==parm, model.type==model.type.lv, type==1) %>%
      mutate(param.f=factor(param.f), late.tnd.f=factor(late.tnd.f)) %>% 
      rename(bias.n=bias.2)
  } else if(bias.pct.lv == 3) {
    dat.bias.pct.pi <- filter(mods.bias, param.f==parm, model.type==model.type.lv, type==1) %>%
      mutate(param.f=factor(param.f), late.tnd.f=factor(late.tnd.f)) %>% 
      rename(bias.n=bias.3)
  } else if(bias.pct.lv == 4) {
    dat.bias.pct.pi <- filter(mods.bias, param.f==parm, model.type==model.type.lv, type==1) %>%
      mutate(param.f=factor(param.f), late.tnd.f=factor(late.tnd.f)) %>% 
      rename(bias.n=bias.4)
  } else if(bias.pct.lv == 5) {
    dat.bias.pct.pi <- filter(mods.bias, param.f==parm, model.type==model.type.lv, type==1) %>%
      mutate(param.f=factor(param.f), late.tnd.f=factor(late.tnd.f)) %>% 
      rename(bias.n=bias.5)
  } else if(bias.pct.lv == 6) {
    dat.bias.pct.pi <- filter(mods.bias, param.f==parm, model.type==model.type.lv, type==1) %>%
      mutate(param.f=factor(param.f), late.tnd.f=factor(late.tnd.f)) %>% 
      rename(bias.n=bias.6)
  } else if(bias.pct.lv == 7) {
    dat.bias.pct.pi <- filter(mods.bias, param.f==parm, model.type==model.type.lv, type==1) %>%
      mutate(param.f=factor(param.f), late.tnd.f=factor(late.tnd.f)) %>% 
      rename(bias.n=bias.7)
  } else if(bias.pct.lv == 8) {
    dat.bias.pct.pi <- filter(mods.bias, param.f==parm, model.type==model.type.lv, type==1) %>%
      mutate(param.f=factor(param.f), late.tnd.f=factor(late.tnd.f)) %>% 
      rename(bias.n=bias.8)
  } else if(bias.pct.lv == 9) {
    dat.bias.pct.pi <- filter(mods.bias, param.f==parm, model.type==model.type.lv, type==1) %>%
      mutate(param.f=factor(param.f), late.tnd.f=factor(late.tnd.f)) %>% 
      rename(bias.n=bias.9)
  } else if(bias.pct.lv == 10) {
    dat.bias.pct.pi <- filter(mods.bias, param.f==parm, model.type==model.type.lv, type==1) %>%
      mutate(param.f=factor(param.f), late.tnd.f=factor(late.tnd.f)) %>% 
      rename(bias.n=bias.10)
  }
  
  
  
  # bias
  rma.bias.pct.pi <- 
    rma.glmm(
      xi = bias.n,
      ni = n,
      measure = "PLO",
      mods = ~ case.dist.f + vax.f + vax.dist.f + late.tnd.f + vp.f + ip.f + hp.f + vax.dist.f*late.tnd.f,
      data = dat.bias.pct.pi)
  
  rma.bias.pct.pi.dat <- 
    tibble(
      param = rownames(rma.bias.pct.pi$b),
      estimate = rma.bias.pct.pi$b[,1],
      lwr = rma.bias.pct.pi$ci.lb,
      upr = rma.bias.pct.pi$ci.ub,
      p = rma.bias.pct.pi$pval)  %>% 
    add_row(.before = 13) %>% 
    add_row(.before = 12) %>% 
    add_row(.before = 11) %>% 
    add_row(.before = 10) %>% 
    add_row(.before = 8) %>% 
    add_row(.before = 6) %>% 
    add_row(.before = 5) %>% 
    add_row(.before = 2) %>% 
    mutate(
      level = c("", 
                levels(dat.bias.pct.pi$case.dist.f), levels(dat.bias.pct.pi$vax.f), 
                levels(dat.bias.pct.pi$vax.dist.f), levels(dat.bias.pct.pi$late.tnd.f), 
                levels(dat.bias.pct.pi$vp.f), levels(dat.bias.pct.pi$ip.f), 
                levels(dat.bias.pct.pi$hp.f),
                "Vax Weeks 1-12 or TND Weeks 1-8",
                "Vax Weeks 12-23:TND Weeks 13-20",
                "Vax Weeks 20-31:TND Weeks 13-20",
                "Vax Weeks 12-23:TND Weeks 25-32",
                "Vax Weeks 20-31:TND Weeks 25-32")) %>% 
    select(param, level, everything()) %>% 
    rename(var = param) %>% 
    mutate(est.type="Bias pct mod (PI)")
  
  
  
  eprep.bias.pct.pi <- emmprep(rma.bias.pct.pi)
  emm.bias.pct.pi.ovr <- emmeans(eprep.bias.pct.pi, specs="1", type="response")
  emm.bias.pct.pi.case.dist <- emmeans(eprep.bias.pct.pi, specs="case.dist.f", type="response")
  emm.bias.pct.pi.vax <- emmeans(eprep.bias.pct.pi, specs="vax.f", type="response")
  emm.bias.pct.pi.vax.dist.tnd <- emmeans(eprep.bias.pct.pi, specs="vax.dist.f", by="late.tnd.f", type="response")
  emm.bias.pct.pi.vp <- emmeans(eprep.bias.pct.pi, specs="vp.f", type="response")
  emm.bias.pct.pi.ip <- emmeans(eprep.bias.pct.pi, specs="ip.f", type="response")
  emm.bias.pct.pi.hp <- emmeans(eprep.bias.pct.pi, specs="hp.f", type="response")
  
  emm.bias.pct.pi.ests <-
    bind_rows(data.frame(emm.bias.pct.pi.ovr) %>% mutate(var="Overall") %>% rename(level=X1),
              data.frame(emm.bias.pct.pi.case.dist) %>% mutate(var="Case distribution") %>% rename(level=case.dist.f),
              data.frame(emm.bias.pct.pi.vax) %>% mutate(var="Vaccination % during analytic period") %>% rename(level=vax.f),
              data.frame(emm.bias.pct.pi.vax.dist.tnd) %>% mutate(var="Vaccination and TND timing") %>% 
                rename(level1=vax.dist.f, level2=late.tnd.f),
              data.frame(emm.bias.pct.pi.vp) %>% mutate(var="Vaccine protection") %>% rename(level=vp.f),
              data.frame(emm.bias.pct.pi.ip) %>% mutate(var="Infection protection") %>% rename(level=ip.f),
              data.frame(emm.bias.pct.pi.hp) %>% mutate(var="Hybrid protection") %>% rename(level=hp.f)
    ) %>% 
    select(var, level, level1, level2, response, asymp.LCL, asymp.UCL) %>% 
    rename(estimate = response, lwr = asymp.LCL, upr = asymp.UCL) %>% 
    mutate(est.type="Bias pct (PI)")
  
  
  return(
    bind_rows(
      emm.bias.pct.pi.ests,
      rma.bias.pct.pi.dat) %>% 
      mutate(param = parm, model.type=model.type.lv, type=1, bias.pct.level = bias.pct.lv)
  )      
}


# ve.est.i("Analysis period", 1, 1)


# 
# negve.est.s <- function(parm, model.type.lv) {
#   # parm <- "Analysis period"; model.type.lv <- 1
#   
#   # negve for prior.imm==1
#   dat.ve1 <- filter(mods.sum, model.type==model.type.lv, type==2, prior.imm==1) %>%
#     mutate(param.f=factor(param.f), late.tnd.f=factor(late.tnd.f))
#   
#   # negative ve
#   rma.neg1 <- 
#     rma.glmm(
#       xi = ve.neg,
#       ni = n,
#       measure = "PLO",
#       mods = ~ case.dist.f + vax.f + vax.dist.f + vp.f + ip.f + hp.f + model.pi.f,
#       data = dat.ve1)
#   
#   rma.neg1.dat <- 
#     tibble(
#       param = rownames(rma.neg1$b),
#       estimate = rma.neg1$b[,1],
#       lwr = rma.neg1$ci.lb,
#       upr = rma.neg1$ci.ub,
#     ) %>% 
#     add_row(.before = 13) %>% 
#     add_row(.before = 10) %>% 
#     add_row(.before = 9) %>% 
#     add_row(.before = 8) %>% 
#     add_row(.before = 6) %>% 
#     add_row(.before = 5) %>% 
#     add_row(.before = 2) %>% 
#     mutate(
#       level = c("", 
#                 levels(dat.ve1$case.dist.f), levels(dat.ve1$vax.f), 
#                 levels(dat.ve1$vax.dist.f),
#                 levels(dat.ve1$vp.f), levels(dat.ve1$ip.f), 
#                 levels(dat.ve1$hp.f), levels(dat.ve1$model.pi.f))) %>% 
#     select(param, level, everything()) %>% 
#     rename(var = param) %>% 
#     mutate(est.type = "Negative VE mod", prior.imm = 1)
#   
#   
#   eprep.neg1 <- emmprep(rma.neg1)
#   emm.neg1.ovr <- emmeans(eprep.neg1, specs="1", type="response")
#   emm.neg1.case.dist <- emmeans(eprep.neg1, specs="case.dist.f", type="response")
#   emm.neg1.vax <- emmeans(eprep.neg1, specs="vax.f", type="response")
#   emm.neg1.vp <- emmeans(eprep.neg1, specs="vp.f", type="response")
#   emm.neg1.ip <- emmeans(eprep.neg1, specs="ip.f", type="response")
#   emm.neg1.hp <- emmeans(eprep.neg1, specs="hp.f", type="response")
#   emm.neg1.model.pi <- emmeans(eprep.neg1, specs="model.pi.f", type="response")
#   
#   emm.neg1.ests <-
#     bind_rows(data.frame(emm.neg1.ovr) %>% mutate(var="Overall") %>% rename(level=X1),
#               data.frame(emm.neg1.case.dist) %>% mutate(var="Case distribution") %>% rename(level=case.dist.f),
#               data.frame(emm.neg1.vax) %>% mutate(var="Vaccination % during analytic period") %>% rename(level=vax.f),
#               data.frame(emm.neg1.vp) %>% mutate(var="Vaccine protection") %>% rename(level=vp.f),
#               data.frame(emm.neg1.ip) %>% mutate(var="Infection protection") %>% rename(level=ip.f),
#               data.frame(emm.neg1.hp) %>% mutate(var="Hybrid protection") %>% rename(level=hp.f),
#               data.frame(emm.neg1.model.pi) %>% mutate(var="Prior infection") %>% rename(level=model.pi.f)
#     ) %>% 
#     select(var, level, response, asymp.LCL, asymp.UCL) %>% 
#     rename(estimate = response, lwr = asymp.LCL, upr = asymp.UCL) %>% 
#     mutate(est.type = "Negative VE", prior.imm = 1)
#   
#   
#   
#   
#   # negve for prior.imm==0
#   dat.ve0 <- filter(mods.sum, model.type==model.type.lv, type==2, prior.imm==0) %>%
#     mutate(param.f=factor(param.f), late.tnd.f=factor(late.tnd.f))
#   
#   # negative ve
#   rma.neg0 <- 
#     rma.glmm(
#       xi = ve.neg,
#       ni = n,
#       measure = "PLO",
#       mods = ~ case.dist.f + vax.f + vax.dist.f + vp.f + ip.f + hp.f,
#       data = dat.ve0)
#   
#   rma.neg0.dat <- 
#     tibble(
#       param = rownames(rma.neg0$b),
#       estimate = rma.neg0$b[,1],
#       lwr = rma.neg0$ci.lb,
#       upr = rma.neg0$ci.ub,
#     ) %>% 
#     add_row(.before = 14) %>% 
#     add_row(.before = 11) %>% 
#     add_row(.before = 10) %>% 
#     add_row(.before = 9) %>% 
#     add_row(.before = 8) %>% 
#     add_row(.before = 6) %>% 
#     add_row(.before = 5) %>% 
#     add_row(.before = 2) %>% 
#     mutate(
#       level = c("", 
#                 levels(dat.ve0$case.dist.f), levels(dat.ve0$vax.f), 
#                 levels(dat.ve0$vax.dist.f), levels(dat.ve0$late.tnd.f), 
#                 levels(dat.ve0$vp.f), levels(dat.ve0$ip.f), 
#                 levels(dat.ve0$hp.f), 
#                 "Vax Weeks 1-12:TND Weeks 25-32",
#                 "Vax Weeks 12-23:TND Weeks 25-32",
#                 "Vax Weeks 20-31:TND Weeks 25-32")) %>% 
#     select(param, level, everything()) %>% 
#     rename(var = param) %>% 
#     mutate(est.type = "Negative VE mod", prior.imm = 0)
#   
#   
#   eprep.neg0 <- emmprep(rma.neg0)
#   emm.neg0.ovr <- emmeans(eprep.neg0, specs="1", type="response")
#   emm.neg0.case.dist <- emmeans(eprep.neg0, specs="case.dist.f", type="response")
#   emm.neg0.vax <- emmeans(eprep.neg0, specs="vax.f", type="response")
#   emm.neg0.vax.dist.tnd <- emmeans(eprep.neg0, specs="vax.dist.f", by="late.tnd.f", type="response")
#   # emm.neg0.vax.dist <- emmeans(eprep.neg0, specs="vax.dist.f", type="response")
#   # emm.neg0.late.tnd <- emmeans(eprep.neg0, specs="late.tnd.f", type="response")
#   emm.neg0.vp <- emmeans(eprep.neg0, specs="vp.f", type="response")
#   emm.neg0.ip <- emmeans(eprep.neg0, specs="ip.f", type="response")
#   emm.neg0.hp <- emmeans(eprep.neg0, specs="hp.f", type="response")
#   
#   emm.neg0.ests <-
#     bind_rows(data.frame(emm.neg0.ovr) %>% mutate(var="Overall") %>% rename(level=X1),
#               data.frame(emm.neg0.case.dist) %>% mutate(var="Case distribution") %>% rename(level=case.dist.f),
#               data.frame(emm.neg0.vax) %>% mutate(var="Vaccination % during analytic period") %>% rename(level=vax.f),
#               data.frame(emm.neg0.vax.dist.tnd) %>% mutate(var="Vaccination and TND timing") %>% 
#                 rename(level1=vax.dist.f, level2=late.tnd.f),
#               # data.frame(emm.neg0.vax.dist) %>% mutate(var="Vaccination timing during analytic period") %>% rename(level=vax.dist.f),
#               # data.frame(emm.neg0.late.tnd) %>% mutate(var="TND timing") %>% rename(level=late.tnd.f),
#               data.frame(emm.neg0.vp) %>% mutate(var="Vaccine protection") %>% rename(level=vp.f),
#               data.frame(emm.neg0.ip) %>% mutate(var="Infection protection") %>% rename(level=ip.f),
#               data.frame(emm.neg0.hp) %>% mutate(var="Hybrid protection") %>% rename(level=hp.f)
#     ) %>% 
#     select(var, level, level1, level2, response, asymp.LCL, asymp.UCL) %>% 
#     rename(estimate = response, lwr = asymp.LCL, upr = asymp.UCL) %>% 
#     mutate(est.type = "Negative VE", prior.imm = 0)
#   
#   
#   return(
#     bind_rows(
#       emm.neg1.ests,
#       emm.neg0.ests,
#       
#       rma.neg1.dat,
#       rma.neg0.dat) %>% 
#       mutate(param = parm, model.type=model.type.lv, type=2)
#   )    
# }

# negve.est.i("Analysis period", 1, 1)


bias.est.s <- function(parm, model.type.lv) {
  # parm <- "Analysis period"; model.type.lv <- 1
  
  # bias for pi
  dat.bias.pi <- filter(mods.bias, param.f==parm, model.type==model.type.lv, type==2) %>%
    mutate(param.f=factor(param.f), late.tnd.f=factor(late.tnd.f)) %>% 
    rename(bias.mn=bias.pi.mn, bias.s2=bias.pi.s2)
  
  
  # bias
  rma.bias.pi <- 
    rma(yi = bias.mn,
        vi = bias.s2,
        mods = ~ case.dist.f + vax.f + vax.dist.f + vp.f + ip.f + hp.f,
        data = dat.bias.pi)
  
  rma.bias.pi.dat <- 
    tibble(
      param = rownames(rma.bias.pi$b),
      estimate = rma.bias.pi$b[,1],
      lwr = rma.bias.pi$ci.lb,
      upr = rma.bias.pi$ci.ub,
      p = rma.bias.pi$pval)  %>% 
    add_row(.before = 10) %>% 
    add_row(.before = 9) %>% 
    add_row(.before = 8) %>% 
    add_row(.before = 6) %>% 
    add_row(.before = 5) %>% 
    add_row(.before = 2) %>% 
    mutate(
      level = c("", 
                levels(dat.bias.pi$case.dist.f), levels(dat.bias.pi$vax.f), 
                levels(dat.bias.pi$vax.dist.f), 
                levels(dat.bias.pi$vp.f), levels(dat.bias.pi$ip.f), 
                levels(dat.bias.pi$hp.f))) %>% 
    select(param, level, everything()) %>% 
    rename(var = param) %>% 
    mutate(est.type="Bias mod (PI)")

  
  eprep.bias.pi <- emmprep(rma.bias.pi)
  emm.bias.pi.ovr <- emmeans(eprep.bias.pi, specs="1", type="response")
  emm.bias.pi.case.dist <- emmeans(eprep.bias.pi, specs="case.dist.f", type="response")
  emm.bias.pi.vax <- emmeans(eprep.bias.pi, specs="vax.f", type="response")
  emm.bias.pi.vp <- emmeans(eprep.bias.pi, specs="vp.f", type="response")
  emm.bias.pi.ip <- emmeans(eprep.bias.pi, specs="ip.f", type="response")
  emm.bias.pi.hp <- emmeans(eprep.bias.pi, specs="hp.f", type="response")
  
  emm.bias.pi.ests <-
    bind_rows(data.frame(emm.bias.pi.ovr) %>% mutate(var="Overall") %>% rename(level=X1),
              data.frame(emm.bias.pi.case.dist) %>% mutate(var="Case distribution") %>% rename(level=case.dist.f),
              data.frame(emm.bias.pi.vax) %>% mutate(var="Vaccination % during analytic period") %>% rename(level=vax.f),
              data.frame(emm.bias.pi.vp) %>% mutate(var="Vaccine protection") %>% rename(level=vp.f),
              data.frame(emm.bias.pi.ip) %>% mutate(var="Infection protection") %>% rename(level=ip.f),
              data.frame(emm.bias.pi.hp) %>% mutate(var="Hybrid protection") %>% rename(level=hp.f)
    ) %>% 
    select(var, level, emmean, asymp.LCL, asymp.UCL) %>% 
    rename(estimate = emmean, lwr = asymp.LCL, upr = asymp.UCL) %>% 
    mutate(est.type="Bias (PI)")
  
  
  
  
  # 
  # # bias for ip0
  # dat.bias.ip0 <- filter(mods.bias, param.f==parm, model.type==model.type.lv, type==2) %>%
  #   mutate(param.f=factor(param.f), late.tnd.f=factor(late.tnd.f)) %>% 
  #   rename(bias.mn=bias.ip0.mn, bias.s2=bias.ip0.s2)
  # 
  # 
  # # bias
  # rma.bias.ip0 <- 
  #   rma(yi = bias.mn,
  #       vi = bias.s2,
  #       mods = ~ case.dist.f + vax.f + vax.dist.f + vp.f + ip.f + hp.f,
  #       data = dat.bias.ip0)
  # 
  # rma.bias.ip0.dat <- 
  #   tibble(
  #     param = rownames(rma.bias.ip0$b),
  #     estimate = rma.bias.ip0$b[,1],
  #     lwr = rma.bias.ip0$ci.lb,
  #     upr = rma.bias.ip0$ci.ub,
  #     p = rma.bias.ip0$pval)  %>% 
  #   add_row(.before = 10) %>% 
  #   add_row(.before = 9) %>% 
  #   add_row(.before = 8) %>% 
  #   add_row(.before = 6) %>% 
  #   add_row(.before = 5) %>% 
  #   add_row(.before = 2) %>% 
  #   mutate(
  #     level = c("", 
  #               levels(dat.bias.ip0$case.dist.f), levels(dat.bias.ip0$vax.f), 
  #               levels(dat.bias.ip0$vax.dist.f), 
  #               levels(dat.bias.ip0$vp.f), levels(dat.bias.ip0$ip.f), 
  #               levels(dat.bias.ip0$hp.f))) %>% 
  #   select(param, level, everything()) %>% 
  #   rename(var = param) %>% 
  #   mutate(est.type="Bias mod (IP0)")
  # 
  # 
  # 
  # eprep.bias.ip0 <- emmprep(rma.bias.ip0)
  # emm.bias.ip0.ovr <- emmeans(eprep.bias.ip0, specs="1", type="response")
  # emm.bias.ip0.case.dist <- emmeans(eprep.bias.ip0, specs="case.dist.f", type="response")
  # emm.bias.ip0.vax <- emmeans(eprep.bias.ip0, specs="vax.f", type="response")
  # emm.bias.ip0.vp <- emmeans(eprep.bias.ip0, specs="vp.f", type="response")
  # emm.bias.ip0.ip <- emmeans(eprep.bias.ip0, specs="ip.f", type="response")
  # emm.bias.ip0.hp <- emmeans(eprep.bias.ip0, specs="hp.f", type="response")
  # 
  # emm.bias.ip0.ests <-
  #   bind_rows(data.frame(emm.bias.ip0.ovr) %>% mutate(var="Overall") %>% rename(level=X1),
  #             data.frame(emm.bias.ip0.case.dist) %>% mutate(var="Case distribution") %>% rename(level=case.dist.f),
  #             data.frame(emm.bias.ip0.vax) %>% mutate(var="Vaccination % during analytic period") %>% rename(level=vax.f),
  #             data.frame(emm.bias.ip0.vp) %>% mutate(var="Vaccine protection") %>% rename(level=vp.f),
  #             data.frame(emm.bias.ip0.ip) %>% mutate(var="Infection protection") %>% rename(level=ip.f),
  #             data.frame(emm.bias.ip0.hp) %>% mutate(var="Hybrid protection") %>% rename(level=hp.f)
  #   ) %>% 
  #   select(var, level, emmean, asymp.LCL, asymp.UCL) %>% 
  #   rename(estimate = emmean, lwr = asymp.LCL, upr = asymp.UCL) %>% 
  #   mutate(est.type="Bias (IP0)")
  # 
  # 
  # 
  # 
  # 
  # # bias for ip1
  # dat.bias.ip1 <- filter(mods.bias, param.f==parm, model.type==model.type.lv, type==2) %>%
  #   mutate(param.f=factor(param.f), late.tnd.f=factor(late.tnd.f)) %>% 
  #   rename(bias.mn=bias.ip1.mn, bias.s2=bias.ip1.s2)
  # 
  # 
  # # bias
  # rma.bias.ip1 <- 
  #   rma(yi = bias.mn,
  #       vi = bias.s2,
  #       mods = ~ case.dist.f + vax.f + vax.dist.f + vp.f + ip.f + hp.f,
  #       data = dat.bias.ip1)
  # 
  # rma.bias.ip1.dat <- 
  #   tibble(
  #     param = rownames(rma.bias.ip1$b),
  #     estimate = rma.bias.ip1$b[,1],
  #     lwr = rma.bias.ip1$ci.lb,
  #     upr = rma.bias.ip1$ci.ub,
  #     p = rma.bias.ip1$pval)  %>% 
  #   add_row(.before = 10) %>% 
  #   add_row(.before = 9) %>% 
  #   add_row(.before = 8) %>% 
  #   add_row(.before = 6) %>% 
  #   add_row(.before = 5) %>% 
  #   add_row(.before = 2) %>% 
  #   mutate(
  #     level = c("", 
  #               levels(dat.bias.ip1$case.dist.f), levels(dat.bias.ip1$vax.f), 
  #               levels(dat.bias.ip1$vax.dist.f), 
  #               levels(dat.bias.ip1$vp.f), levels(dat.bias.ip1$ip.f), 
  #               levels(dat.bias.ip1$hp.f))) %>% 
  #   select(param, level, everything()) %>% 
  #   rename(var = param) %>% 
  #   mutate(est.type="Bias mod (IP1)")
  # 
  # 
  # 
  # eprep.bias.ip1 <- emmprep(rma.bias.ip1)
  # emm.bias.ip1.ovr <- emmeans(eprep.bias.ip1, specs="1", type="response")
  # emm.bias.ip1.case.dist <- emmeans(eprep.bias.ip1, specs="case.dist.f", type="response")
  # emm.bias.ip1.vax <- emmeans(eprep.bias.ip1, specs="vax.f", type="response")
  # emm.bias.ip1.vp <- emmeans(eprep.bias.ip1, specs="vp.f", type="response")
  # emm.bias.ip1.ip <- emmeans(eprep.bias.ip1, specs="ip.f", type="response")
  # emm.bias.ip1.hp <- emmeans(eprep.bias.ip1, specs="hp.f", type="response")
  # 
  # emm.bias.ip1.ests <-
  #   bind_rows(data.frame(emm.bias.ip1.ovr) %>% mutate(var="Overall") %>% rename(level=X1),
  #             data.frame(emm.bias.ip1.case.dist) %>% mutate(var="Case distribution") %>% rename(level=case.dist.f),
  #             data.frame(emm.bias.ip1.vax) %>% mutate(var="Vaccination % during analytic period") %>% rename(level=vax.f),
  #             data.frame(emm.bias.ip1.vp) %>% mutate(var="Vaccine protection") %>% rename(level=vp.f),
  #             data.frame(emm.bias.ip1.ip) %>% mutate(var="Infection protection") %>% rename(level=ip.f),
  #             data.frame(emm.bias.ip1.hp) %>% mutate(var="Hybrid protection") %>% rename(level=hp.f)
  #   ) %>% 
  #   select(var, level, emmean, asymp.LCL, asymp.UCL) %>% 
  #   rename(estimate = emmean, lwr = asymp.LCL, upr = asymp.UCL) %>% 
  #   mutate(est.type="Bias (IP1)")
  # 
  return(
    bind_rows(
      emm.bias.pi.ests,
      # emm.bias.ip0.ests,
      # emm.bias.ip1.ests,
      
      rma.bias.pi.dat,
      # rma.bias.ip0.dat,
      # rma.bias.ip1.dat
      ) %>% 
      mutate(param = parm, model.type=model.type.lv, type=2)
  )      
}


bias.pct.est.s <- function(parm, model.type.lv, bias.pct.lv) {
  # parm <- "Analysis period"; model.type.lv <- 1; bias.pct.lv <- 1
  
  if(bias.pct.lv == 1) {
    dat.bias.pct.pi <- filter(mods.bias, param.f==parm, model.type==model.type.lv, type==2) %>%
      mutate(param.f=factor(param.f), late.tnd.f=factor(late.tnd.f)) %>% 
      rename(bias.n=bias.1)
  } else if(bias.pct.lv == 2) {
    dat.bias.pct.pi <- filter(mods.bias, param.f==parm, model.type==model.type.lv, type==2) %>%
      mutate(param.f=factor(param.f), late.tnd.f=factor(late.tnd.f)) %>% 
      rename(bias.n=bias.2)
  } else if(bias.pct.lv == 3) {
    dat.bias.pct.pi <- filter(mods.bias, param.f==parm, model.type==model.type.lv, type==2) %>%
      mutate(param.f=factor(param.f), late.tnd.f=factor(late.tnd.f)) %>% 
      rename(bias.n=bias.3)
  } else if(bias.pct.lv == 4) {
    dat.bias.pct.pi <- filter(mods.bias, param.f==parm, model.type==model.type.lv, type==2) %>%
      mutate(param.f=factor(param.f), late.tnd.f=factor(late.tnd.f)) %>% 
      rename(bias.n=bias.4)
  } else if(bias.pct.lv == 5) {
    dat.bias.pct.pi <- filter(mods.bias, param.f==parm, model.type==model.type.lv, type==2) %>%
      mutate(param.f=factor(param.f), late.tnd.f=factor(late.tnd.f)) %>% 
      rename(bias.n=bias.5)
  } else if(bias.pct.lv == 6) {
    dat.bias.pct.pi <- filter(mods.bias, param.f==parm, model.type==model.type.lv, type==2) %>%
      mutate(param.f=factor(param.f), late.tnd.f=factor(late.tnd.f)) %>% 
      rename(bias.n=bias.6)
  } else if(bias.pct.lv == 7) {
    dat.bias.pct.pi <- filter(mods.bias, param.f==parm, model.type==model.type.lv, type==2) %>%
      mutate(param.f=factor(param.f), late.tnd.f=factor(late.tnd.f)) %>% 
      rename(bias.n=bias.7)
  } else if(bias.pct.lv == 8) {
    dat.bias.pct.pi <- filter(mods.bias, param.f==parm, model.type==model.type.lv, type==2) %>%
      mutate(param.f=factor(param.f), late.tnd.f=factor(late.tnd.f)) %>% 
      rename(bias.n=bias.8)
  } else if(bias.pct.lv == 9) {
    dat.bias.pct.pi <- filter(mods.bias, param.f==parm, model.type==model.type.lv, type==2) %>%
      mutate(param.f=factor(param.f), late.tnd.f=factor(late.tnd.f)) %>% 
      rename(bias.n=bias.9)
  } else if(bias.pct.lv == 10) {
    dat.bias.pct.pi <- filter(mods.bias, param.f==parm, model.type==model.type.lv, type==2) %>%
      mutate(param.f=factor(param.f), late.tnd.f=factor(late.tnd.f)) %>% 
      rename(bias.n=bias.10)
  }
  
  
  
  # bias
  rma.bias.pct.pi <- 
    rma.glmm(
      xi = bias.n,
      ni = n,
      measure = "PLO",
      mods = ~ case.dist.f + vax.f + vax.dist.f + vp.f + ip.f + hp.f,
      data = dat.bias.pct.pi)
  
  rma.bias.pct.pi.dat <- 
    tibble(
      param = rownames(rma.bias.pct.pi$b),
      estimate = rma.bias.pct.pi$b[,1],
      lwr = rma.bias.pct.pi$ci.lb,
      upr = rma.bias.pct.pi$ci.ub,
      p = rma.bias.pct.pi$pval)  %>% 
    add_row(.before = 10) %>% 
    add_row(.before = 9) %>% 
    add_row(.before = 8) %>% 
    add_row(.before = 6) %>% 
    add_row(.before = 5) %>% 
    add_row(.before = 2) %>% 
    mutate(
      level = c("", 
                levels(dat.bias.pct.pi$case.dist.f), levels(dat.bias.pct.pi$vax.f), 
                levels(dat.bias.pct.pi$vax.dist.f), 
                levels(dat.bias.pct.pi$vp.f), levels(dat.bias.pct.pi$ip.f), 
                levels(dat.bias.pct.pi$hp.f))) %>% 
    select(param, level, everything()) %>% 
    rename(var = param) %>% 
    mutate(est.type="Bias pct mod (PI)")
  
  
  eprep.bias.pct.pi <- emmprep(rma.bias.pct.pi)
  emm.bias.pct.pi.ovr <- emmeans(eprep.bias.pct.pi, specs="1", type="response")
  emm.bias.pct.pi.case.dist <- emmeans(eprep.bias.pct.pi, specs="case.dist.f", type="response")
  emm.bias.pct.pi.vax <- emmeans(eprep.bias.pct.pi, specs="vax.f", type="response")
  emm.bias.pct.pi.vp <- emmeans(eprep.bias.pct.pi, specs="vp.f", type="response")
  emm.bias.pct.pi.ip <- emmeans(eprep.bias.pct.pi, specs="ip.f", type="response")
  emm.bias.pct.pi.hp <- emmeans(eprep.bias.pct.pi, specs="hp.f", type="response")
  
  emm.bias.pct.pi.ests <-
    bind_rows(data.frame(emm.bias.pct.pi.ovr) %>% mutate(var="Overall") %>% rename(level=X1),
              data.frame(emm.bias.pct.pi.case.dist) %>% mutate(var="Case distribution") %>% rename(level=case.dist.f),
              data.frame(emm.bias.pct.pi.vax) %>% mutate(var="Vaccination % during analytic period") %>% rename(level=vax.f),
              data.frame(emm.bias.pct.pi.vp) %>% mutate(var="Vaccine protection") %>% rename(level=vp.f),
              data.frame(emm.bias.pct.pi.ip) %>% mutate(var="Infection protection") %>% rename(level=ip.f),
              data.frame(emm.bias.pct.pi.hp) %>% mutate(var="Hybrid protection") %>% rename(level=hp.f)
    ) %>% 
    select(var, level, response, asymp.LCL, asymp.UCL) %>% 
    rename(estimate = response, lwr = asymp.LCL, upr = asymp.UCL) %>% 
    mutate(est.type="Bias pct (PI)")
  
  
  return(
    bind_rows(
      emm.bias.pct.pi.ests,
      rma.bias.pct.pi.dat) %>% 
      mutate(param = parm, model.type=model.type.lv, type=2, bias.pct.level = bias.pct.lv)
  )      
}


##################
### end script ###
##################
