# Supplementary material for: Bias and negative values of COVID-19 vaccine effectiveness estimates from a test-negative design without controlling for prior SARS-CoV-2 infection
Source: Nat Commun. 2024 Nov 20;15:10062. doi: 10.1038/s41467-024-54404-w (PMC11579392; doi:10.1038/s41467-024-54404-w)
Supplement: Supplementary file 3 — Supplementary Code 1 [file 41467_2024_54404_MOESM3_ESM.zip › tnd_reinfection.sh]

#!/bin/bash -l

# Submit to all queue
#$ -q all.q

# Specify name
#$ -N tnd_reinf

# Email address
#$ -M fwk2@cdc.gov

# mailing options: b=beginning, e=end, s=suspended, n=never, a=aborted or suspended
#$ -m e

# task range in the array from x to y with a step size of z
#$ -t 1-768:1

# maximum number of concurrent tasks
#$ -tc 100

# number of processors for single job
#$ -pe smp 1

# Change directory to the current
#$ -cwd

# Specify that bash shell should be used to process this script
#$ -S /bin/bash

# Limit memory to 1 GB
#$ -l h_vmem=1G

# Specify the output file
#$ -o $JOB_NAME_$TASK_ID.txt

# Specify the error file
#$ -e $JOB_NAME_$TASK_ID.txt

#################
## Section 2: R #
#################

module load R/4.0.4
Rscript tnd_reinfection_sim_hpc.R
module unload R/4.0.4
