# Supplementary material for: Bias and negative values of COVID-19 vaccine effectiveness estimates from a test-negative design without controlling for prior SARS-CoV-2 infection
Source: Nat Commun. 2024 Nov 20;15:10062. doi: 10.1038/s41467-024-54404-w (PMC11579392; doi:10.1038/s41467-024-54404-w)
Supplement: Supplementary file 3 — Supplementary Code 1 [file 41467_2024_54404_MOESM3_ESM.zip › tnd_reinfection_metareg.R]

##################################
## TND reinfection simulations  ##
## meta regressions             ##
##################################


# remove any objects
rm(list=ls(all=TRUE))

# change scientific notation
options(scipen = 50, digits = 5)

# load relevant packages
list.of.packages = c("tidyverse", "ggplot2", "wesanderson", "ggsci", "RColorBrewer", "ggrepel", 
                     "ggpubr", "cowplot", "flextable", "ggridges", "distr", "lubridate", 
                     "fitdistrplus", "MMWRweek", "metafor", "emmeans")
new.packages = list.of.packages[!(list.of.packages %in% installed.packages()[,"Package"])]
if(length(new.packages)) install.packages(new.packages)
lapply(list.of.packages, require, character.only = TRUE)

detach("package:dplyr")
library(dplyr)

# summary data
load("tnd_reinfection_summary_2024-09-20.RData")

# functions
source("metareg_fcn_v4.R")

###############
# filter data #
###############

# mods.sum <- filter(mods.sum, hp %in% c(1,2)) %>% 
#   mutate(hp.f = factor(hp.f))
# mods.bias <- filter(mods.bias, hp %in% c(1,2)) %>% 
#   mutate(hp.f = factor(hp.f))


##############
# run models #
##############

# with(mods.sum, table(model.type, param))


ve.i.ap.vax.int <- ve.est.int("Analysis period", 1, 1)
bias.i.ap.vax.int <- bias.est.int("Analysis period", 1, 1)
ve.s.ap.vax.int <- ve.est.int("Analysis period", 1, 2)
bias.s.ap.vax.int <- bias.est.int("Analysis period", 1, 2)
ve.i.ap.vax <- ve.est.i("Analysis period", 1)
negve.i.ap.vax <- negve.est.i("Analysis period", 1)
bias.i.ap.vax <- bias.est.i("Analysis period", 1)
ve.s.ap.vax <- ve.est.s("Analysis period", 1)
bias.s.ap.vax <- bias.est.s("Analysis period", 1)

bias.i.pct.ap.vax.1.int <- bias.pct.int("Analysis period", 1, 1, 1)
bias.i.pct.ap.vax.2.int <- bias.pct.int("Analysis period", 1, 1, 2)
bias.i.pct.ap.vax.3.int <- bias.pct.int("Analysis period", 1, 1, 3)
bias.i.pct.ap.vax.4.int <- bias.pct.int("Analysis period", 1, 1, 4)
bias.i.pct.ap.vax.5.int <- bias.pct.int("Analysis period", 1, 1, 5)
bias.i.pct.ap.vax.6.int <- bias.pct.int("Analysis period", 1, 1, 6)
bias.i.pct.ap.vax.7.int <- bias.pct.int("Analysis period", 1, 1, 7)
bias.i.pct.ap.vax.8.int <- bias.pct.int("Analysis period", 1, 1, 8)
bias.i.pct.ap.vax.9.int <- bias.pct.int("Analysis period", 1, 1, 9)
bias.i.pct.ap.vax.10.int <- bias.pct.int("Analysis period", 1, 1, 10)
bias.s.pct.ap.vax.1.int <- bias.pct.int("Analysis period", 1, 2, 1)
bias.s.pct.ap.vax.2.int <- bias.pct.int("Analysis period", 1, 2, 2)
bias.s.pct.ap.vax.3.int <- bias.pct.int("Analysis period", 1, 2, 3)
bias.s.pct.ap.vax.4.int <- bias.pct.int("Analysis period", 1, 2, 4)
bias.s.pct.ap.vax.5.int <- bias.pct.int("Analysis period", 1, 2, 5)
bias.s.pct.ap.vax.6.int <- bias.pct.int("Analysis period", 1, 2, 6)
bias.s.pct.ap.vax.7.int <- bias.pct.int("Analysis period", 1, 2, 7)
bias.s.pct.ap.vax.8.int <- bias.pct.int("Analysis period", 1, 2, 8)
bias.s.pct.ap.vax.9.int <- bias.pct.int("Analysis period", 1, 2, 9)
bias.s.pct.ap.vax.10.int <- bias.pct.int("Analysis period", 1, 2, 10)

bias.i.pct.ap.vax.1 <- bias.pct.est.i("Analysis period", 1, 1)
bias.i.pct.ap.vax.2 <- bias.pct.est.i("Analysis period", 1, 2)
bias.i.pct.ap.vax.3 <- bias.pct.est.i("Analysis period", 1, 3)
bias.i.pct.ap.vax.4 <- bias.pct.est.i("Analysis period", 1, 4)
bias.i.pct.ap.vax.5 <- bias.pct.est.i("Analysis period", 1, 5)
bias.i.pct.ap.vax.6 <- bias.pct.est.i("Analysis period", 1, 6)
bias.i.pct.ap.vax.7 <- bias.pct.est.i("Analysis period", 1, 7)
bias.i.pct.ap.vax.8 <- bias.pct.est.i("Analysis period", 1, 8)
bias.i.pct.ap.vax.9 <- bias.pct.est.i("Analysis period", 1, 9)
bias.i.pct.ap.vax.10 <- bias.pct.est.i("Analysis period", 1, 10)
bias.s.pct.ap.vax.1 <- bias.pct.est.s("Analysis period", 1, 1)
bias.s.pct.ap.vax.2 <- bias.pct.est.s("Analysis period", 1, 2)
bias.s.pct.ap.vax.3 <- bias.pct.est.s("Analysis period", 1, 3)
bias.s.pct.ap.vax.4 <- bias.pct.est.s("Analysis period", 1, 4)
bias.s.pct.ap.vax.5 <- bias.pct.est.s("Analysis period", 1, 5)
bias.s.pct.ap.vax.6 <- bias.pct.est.s("Analysis period", 1, 6)
bias.s.pct.ap.vax.7 <- bias.pct.est.s("Analysis period", 1, 7)
bias.s.pct.ap.vax.8 <- bias.pct.est.s("Analysis period", 1, 8)
bias.s.pct.ap.vax.9 <- bias.pct.est.s("Analysis period", 1, 9)
bias.s.pct.ap.vax.10 <- bias.pct.est.s("Analysis period", 1, 10)


ve.i.vax2m.int <- ve.est.int("Last 2 months", 2, 1)
bias.i.vax2m.int <- bias.est.int("Last 2 months", 2, 1)
ve.s.vax2m.int <- ve.est.int("Last 2 months", 2, 2)
bias.s.vax2m.int <- bias.est.int("Last 2 months", 2, 2)
ve.i.vax2m <- ve.est.i("Last 2 months", 2)
negve.i.vax2m <- negve.est.i("Last 2 months", 2)
bias.i.vax2m <- bias.est.i("Last 2 months", 2)
ve.s.vax2m <- ve.est.s("Last 2 months", 2)
bias.s.vax2m <- bias.est.s("Last 2 months", 2)

bias.i.pct.vax2m.1.int <- bias.pct.int("Last 2 months", 2, 1, 1)
bias.i.pct.vax2m.2.int <- bias.pct.int("Last 2 months", 2, 1, 2)
bias.i.pct.vax2m.3.int <- bias.pct.int("Last 2 months", 2, 1, 3)
bias.i.pct.vax2m.4.int <- bias.pct.int("Last 2 months", 2, 1, 4)
bias.i.pct.vax2m.5.int <- bias.pct.int("Last 2 months", 2, 1, 5)
bias.i.pct.vax2m.6.int <- bias.pct.int("Last 2 months", 2, 1, 6)
bias.i.pct.vax2m.7.int <- bias.pct.int("Last 2 months", 2, 1, 7)
bias.i.pct.vax2m.8.int <- bias.pct.int("Last 2 months", 2, 1, 8)
bias.i.pct.vax2m.9.int <- bias.pct.int("Last 2 months", 2, 1, 9)
bias.i.pct.vax2m.10.int <- bias.pct.int("Last 2 months", 2, 1, 10)
bias.s.pct.vax2m.1.int <- bias.pct.int("Last 2 months", 2, 2, 1)
bias.s.pct.vax2m.2.int <- bias.pct.int("Last 2 months", 2, 2, 2)
bias.s.pct.vax2m.3.int <- bias.pct.int("Last 2 months", 2, 2, 3)
bias.s.pct.vax2m.4.int <- bias.pct.int("Last 2 months", 2, 2, 4)
bias.s.pct.vax2m.5.int <- bias.pct.int("Last 2 months", 2, 2, 5)
bias.s.pct.vax2m.6.int <- bias.pct.int("Last 2 months", 2, 2, 6)
bias.s.pct.vax2m.7.int <- bias.pct.int("Last 2 months", 2, 2, 7)
bias.s.pct.vax2m.8.int <- bias.pct.int("Last 2 months", 2, 2, 8)
bias.s.pct.vax2m.9.int <- bias.pct.int("Last 2 months", 2, 2, 9)
bias.s.pct.vax2m.10.int <- bias.pct.int("Last 2 months", 2, 2, 10)

bias.i.pct.vax2m.1 <- bias.pct.est.i("Last 2 months", 2, 1)
bias.i.pct.vax2m.2 <- bias.pct.est.i("Last 2 months", 2, 2)
bias.i.pct.vax2m.3 <- bias.pct.est.i("Last 2 months", 2, 3)
bias.i.pct.vax2m.4 <- bias.pct.est.i("Last 2 months", 2, 4)
bias.i.pct.vax2m.5 <- bias.pct.est.i("Last 2 months", 2, 5)
bias.i.pct.vax2m.6 <- bias.pct.est.i("Last 2 months", 2, 6)
bias.i.pct.vax2m.7 <- bias.pct.est.i("Last 2 months", 2, 7)
bias.i.pct.vax2m.8 <- bias.pct.est.i("Last 2 months", 2, 8)
bias.i.pct.vax2m.9 <- bias.pct.est.i("Last 2 months", 2, 9)
bias.i.pct.vax2m.10 <- bias.pct.est.i("Last 2 months", 2, 10)
bias.s.pct.vax2m.1 <- bias.pct.est.s("Last 2 months", 2, 1)
bias.s.pct.vax2m.2 <- bias.pct.est.s("Last 2 months", 2, 2)
bias.s.pct.vax2m.3 <- bias.pct.est.s("Last 2 months", 2, 3)
bias.s.pct.vax2m.4 <- bias.pct.est.s("Last 2 months", 2, 4)
bias.s.pct.vax2m.5 <- bias.pct.est.s("Last 2 months", 2, 5)
bias.s.pct.vax2m.6 <- bias.pct.est.s("Last 2 months", 2, 6)
bias.s.pct.vax2m.7 <- bias.pct.est.s("Last 2 months", 2, 7)
bias.s.pct.vax2m.8 <- bias.pct.est.s("Last 2 months", 2, 8)
bias.s.pct.vax2m.9 <- bias.pct.est.s("Last 2 months", 2, 9)
bias.s.pct.vax2m.10 <- bias.pct.est.s("Last 2 months", 2, 10)


ve.i.vax3m.int <- ve.est.int("Last 3 months", 3, 1)
bias.i.vax3m.int <- bias.est.int("Last 3 months", 3, 1)
ve.s.vax3m.int <- ve.est.int("Last 3 months", 3, 2)
bias.s.vax3m.int <- bias.est.int("Last 3 months", 3, 2)
ve.i.vax3m <- ve.est.i("Last 3 months", 3)
negve.i.vax3m <- negve.est.i("Last 3 months", 3)
bias.i.vax3m <- bias.est.i("Last 3 months", 3)
ve.s.vax3m <- ve.est.s("Last 3 months", 3)
bias.s.vax3m <- bias.est.s("Last 3 months", 3)

bias.i.pct.vax3m.1.int <- bias.pct.int("Last 3 months", 3, 1, 1)
bias.i.pct.vax3m.2.int <- bias.pct.int("Last 3 months", 3, 1, 2)
bias.i.pct.vax3m.3.int <- bias.pct.int("Last 3 months", 3, 1, 3)
bias.i.pct.vax3m.4.int <- bias.pct.int("Last 3 months", 3, 1, 4)
bias.i.pct.vax3m.5.int <- bias.pct.int("Last 3 months", 3, 1, 5)
bias.i.pct.vax3m.6.int <- bias.pct.int("Last 3 months", 3, 1, 6)
bias.i.pct.vax3m.7.int <- bias.pct.int("Last 3 months", 3, 1, 7)
bias.i.pct.vax3m.8.int <- bias.pct.int("Last 3 months", 3, 1, 8)
bias.i.pct.vax3m.9.int <- bias.pct.int("Last 3 months", 3, 1, 9)
bias.i.pct.vax3m.10.int <- bias.pct.int("Last 3 months", 3, 1, 10)
bias.s.pct.vax3m.1.int <- bias.pct.int("Last 3 months", 3, 2, 1)
bias.s.pct.vax3m.2.int <- bias.pct.int("Last 3 months", 3, 2, 2)
bias.s.pct.vax3m.3.int <- bias.pct.int("Last 3 months", 3, 2, 3)
bias.s.pct.vax3m.4.int <- bias.pct.int("Last 3 months", 3, 2, 4)
bias.s.pct.vax3m.5.int <- bias.pct.int("Last 3 months", 3, 2, 5)
bias.s.pct.vax3m.6.int <- bias.pct.int("Last 3 months", 3, 2, 6)
bias.s.pct.vax3m.7.int <- bias.pct.int("Last 3 months", 3, 2, 7)
bias.s.pct.vax3m.8.int <- bias.pct.int("Last 3 months", 3, 2, 8)
bias.s.pct.vax3m.9.int <- bias.pct.int("Last 3 months", 3, 2, 9)
bias.s.pct.vax3m.10.int <- bias.pct.int("Last 3 months", 3, 2, 10)

bias.i.pct.vax3m.1 <- bias.pct.est.i("Last 3 months", 3, 1)
bias.i.pct.vax3m.2 <- bias.pct.est.i("Last 3 months", 3, 2)
bias.i.pct.vax3m.3 <- bias.pct.est.i("Last 3 months", 3, 3)
bias.i.pct.vax3m.4 <- bias.pct.est.i("Last 3 months", 3, 4)
bias.i.pct.vax3m.5 <- bias.pct.est.i("Last 3 months", 3, 5)
bias.i.pct.vax3m.6 <- bias.pct.est.i("Last 3 months", 3, 6)
bias.i.pct.vax3m.7 <- bias.pct.est.i("Last 3 months", 3, 7)
bias.i.pct.vax3m.8 <- bias.pct.est.i("Last 3 months", 3, 8)
bias.i.pct.vax3m.9 <- bias.pct.est.i("Last 3 months", 3, 9)
bias.i.pct.vax3m.10 <- bias.pct.est.i("Last 3 months", 3, 10)
bias.s.pct.vax3m.1 <- bias.pct.est.s("Last 3 months", 3, 1)
bias.s.pct.vax3m.2 <- bias.pct.est.s("Last 3 months", 3, 2)
bias.s.pct.vax3m.3 <- bias.pct.est.s("Last 3 months", 3, 3)
bias.s.pct.vax3m.4 <- bias.pct.est.s("Last 3 months", 3, 4)
bias.s.pct.vax3m.5 <- bias.pct.est.s("Last 3 months", 3, 5)
bias.s.pct.vax3m.6 <- bias.pct.est.s("Last 3 months", 3, 6)
bias.s.pct.vax3m.7 <- bias.pct.est.s("Last 3 months", 3, 7)
bias.s.pct.vax3m.8 <- bias.pct.est.s("Last 3 months", 3, 8)
bias.s.pct.vax3m.9 <- bias.pct.est.s("Last 3 months", 3, 9)
bias.s.pct.vax3m.10 <- bias.pct.est.s("Last 3 months", 3, 10)


# test.dat <- filter(mods.sum, param.f=="Last 3 months", model.type==3, type==1, prior.imm==0)
# test.dat <- filter(mods.sum, ve.s2 > 100)


ve.i.vax4m.int <- ve.est.int("Last 4 months", 4, 1)
bias.i.vax4m.int <- bias.est.int("Last 4 months", 4, 1)
ve.s.vax4m.int <- ve.est.int("Last 4 months", 4, 2)
bias.s.vax4m.int <- bias.est.int("Last 4 months", 4, 2)
ve.i.vax4m <- ve.est.i("Last 4 months", 4)
negve.i.vax4m <- negve.est.i("Last 4 months", 4)
bias.i.vax4m <- bias.est.i("Last 4 months", 4)
ve.s.vax4m <- ve.est.s("Last 4 months", 4)
bias.s.vax4m <- bias.est.s("Last 4 months", 4)

bias.i.pct.vax4m.1.int <- bias.pct.int("Last 4 months", 4, 1, 1)
bias.i.pct.vax4m.2.int <- bias.pct.int("Last 4 months", 4, 1, 2)
bias.i.pct.vax4m.3.int <- bias.pct.int("Last 4 months", 4, 1, 3)
bias.i.pct.vax4m.4.int <- bias.pct.int("Last 4 months", 4, 1, 4)
bias.i.pct.vax4m.5.int <- bias.pct.int("Last 4 months", 4, 1, 5)
bias.i.pct.vax4m.6.int <- bias.pct.int("Last 4 months", 4, 1, 6)
bias.i.pct.vax4m.7.int <- bias.pct.int("Last 4 months", 4, 1, 7)
bias.i.pct.vax4m.8.int <- bias.pct.int("Last 4 months", 4, 1, 8)
bias.i.pct.vax4m.9.int <- bias.pct.int("Last 4 months", 4, 1, 9)
bias.i.pct.vax4m.10.int <- bias.pct.int("Last 4 months", 4, 1, 10)
bias.s.pct.vax4m.1.int <- bias.pct.int("Last 4 months", 4, 2, 1)
bias.s.pct.vax4m.2.int <- bias.pct.int("Last 4 months", 4, 2, 2)
bias.s.pct.vax4m.3.int <- bias.pct.int("Last 4 months", 4, 2, 3)
bias.s.pct.vax4m.4.int <- bias.pct.int("Last 4 months", 4, 2, 4)
bias.s.pct.vax4m.5.int <- bias.pct.int("Last 4 months", 4, 2, 5)
bias.s.pct.vax4m.6.int <- bias.pct.int("Last 4 months", 4, 2, 6)
bias.s.pct.vax4m.7.int <- bias.pct.int("Last 4 months", 4, 2, 7)
bias.s.pct.vax4m.8.int <- bias.pct.int("Last 4 months", 4, 2, 8)
bias.s.pct.vax4m.9.int <- bias.pct.int("Last 4 months", 4, 2, 9)
bias.s.pct.vax4m.10.int <- bias.pct.int("Last 4 months", 4, 2, 10)

bias.i.pct.vax4m.1 <- bias.pct.est.i("Last 4 months", 4, 1)
bias.i.pct.vax4m.2 <- bias.pct.est.i("Last 4 months", 4, 2)
bias.i.pct.vax4m.3 <- bias.pct.est.i("Last 4 months", 4, 3)
bias.i.pct.vax4m.4 <- bias.pct.est.i("Last 4 months", 4, 4)
bias.i.pct.vax4m.5 <- bias.pct.est.i("Last 4 months", 4, 5)
bias.i.pct.vax4m.6 <- bias.pct.est.i("Last 4 months", 4, 6)
bias.i.pct.vax4m.7 <- bias.pct.est.i("Last 4 months", 4, 7)
bias.i.pct.vax4m.8 <- bias.pct.est.i("Last 4 months", 4, 8)
bias.i.pct.vax4m.9 <- bias.pct.est.i("Last 4 months", 4, 9)
bias.i.pct.vax4m.10 <- bias.pct.est.i("Last 4 months", 4, 10)
bias.s.pct.vax4m.1 <- bias.pct.est.s("Last 4 months", 4, 1)
bias.s.pct.vax4m.2 <- bias.pct.est.s("Last 4 months", 4, 2)
bias.s.pct.vax4m.3 <- bias.pct.est.s("Last 4 months", 4, 3)
bias.s.pct.vax4m.4 <- bias.pct.est.s("Last 4 months", 4, 4)
bias.s.pct.vax4m.5 <- bias.pct.est.s("Last 4 months", 4, 5)
bias.s.pct.vax4m.6 <- bias.pct.est.s("Last 4 months", 4, 6)
bias.s.pct.vax4m.7 <- bias.pct.est.s("Last 4 months", 4, 7)
bias.s.pct.vax4m.8 <- bias.pct.est.s("Last 4 months", 4, 8)
bias.s.pct.vax4m.9 <- bias.pct.est.s("Last 4 months", 4, 9)
bias.s.pct.vax4m.10 <- bias.pct.est.s("Last 4 months", 4, 10)


ve.i.vax5m.int <- ve.est.int("Last 5 months", 5, 1)
bias.i.vax5m.int <- bias.est.int("Last 5 months", 5, 1)
ve.s.vax5m.int <- ve.est.int("Last 5 months", 5, 2)
bias.s.vax5m.int <- bias.est.int("Last 5 months", 5, 2)
ve.i.vax5m <- ve.est.i("Last 5 months", 5)
negve.i.vax5m <- negve.est.i("Last 5 months", 5)
bias.i.vax5m <- bias.est.i("Last 5 months", 5)
ve.s.vax5m <- ve.est.s("Last 5 months", 5)
bias.s.vax5m <- bias.est.s("Last 5 months", 5)

bias.i.pct.vax5m.1.int <- bias.pct.int("Last 5 months", 5, 1, 1)
bias.i.pct.vax5m.2.int <- bias.pct.int("Last 5 months", 5, 1, 2)
bias.i.pct.vax5m.3.int <- bias.pct.int("Last 5 months", 5, 1, 3)
bias.i.pct.vax5m.4.int <- bias.pct.int("Last 5 months", 5, 1, 4)
bias.i.pct.vax5m.5.int <- bias.pct.int("Last 5 months", 5, 1, 5)
bias.i.pct.vax5m.6.int <- bias.pct.int("Last 5 months", 5, 1, 6)
bias.i.pct.vax5m.7.int <- bias.pct.int("Last 5 months", 5, 1, 7)
bias.i.pct.vax5m.8.int <- bias.pct.int("Last 5 months", 5, 1, 8)
bias.i.pct.vax5m.9.int <- bias.pct.int("Last 5 months", 5, 1, 9)
bias.i.pct.vax5m.10.int <- bias.pct.int("Last 5 months", 5, 1, 10)
bias.s.pct.vax5m.1.int <- bias.pct.int("Last 5 months", 5, 2, 1)
bias.s.pct.vax5m.2.int <- bias.pct.int("Last 5 months", 5, 2, 2)
bias.s.pct.vax5m.3.int <- bias.pct.int("Last 5 months", 5, 2, 3)
bias.s.pct.vax5m.4.int <- bias.pct.int("Last 5 months", 5, 2, 4)
bias.s.pct.vax5m.5.int <- bias.pct.int("Last 5 months", 5, 2, 5)
bias.s.pct.vax5m.6.int <- bias.pct.int("Last 5 months", 5, 2, 6)
bias.s.pct.vax5m.7.int <- bias.pct.int("Last 5 months", 5, 2, 7)
bias.s.pct.vax5m.8.int <- bias.pct.int("Last 5 months", 5, 2, 8)
bias.s.pct.vax5m.9.int <- bias.pct.int("Last 5 months", 5, 2, 9)
bias.s.pct.vax5m.10.int <- bias.pct.int("Last 5 months", 5, 2, 10)

bias.i.pct.vax5m.1 <- bias.pct.est.i("Last 5 months", 5, 1)
bias.i.pct.vax5m.2 <- bias.pct.est.i("Last 5 months", 5, 2)
bias.i.pct.vax5m.3 <- bias.pct.est.i("Last 5 months", 5, 3)
bias.i.pct.vax5m.4 <- bias.pct.est.i("Last 5 months", 5, 4)
bias.i.pct.vax5m.5 <- bias.pct.est.i("Last 5 months", 5, 5)
bias.i.pct.vax5m.6 <- bias.pct.est.i("Last 5 months", 5, 6)
bias.i.pct.vax5m.7 <- bias.pct.est.i("Last 5 months", 5, 7)
bias.i.pct.vax5m.8 <- bias.pct.est.i("Last 5 months", 5, 8)
bias.i.pct.vax5m.9 <- bias.pct.est.i("Last 5 months", 5, 9)
bias.i.pct.vax5m.10 <- bias.pct.est.i("Last 5 months", 5, 10)
bias.s.pct.vax5m.1 <- bias.pct.est.s("Last 5 months", 5, 1)
bias.s.pct.vax5m.2 <- bias.pct.est.s("Last 5 months", 5, 2)
bias.s.pct.vax5m.3 <- bias.pct.est.s("Last 5 months", 5, 3)
bias.s.pct.vax5m.4 <- bias.pct.est.s("Last 5 months", 5, 4)
bias.s.pct.vax5m.5 <- bias.pct.est.s("Last 5 months", 5, 5)
bias.s.pct.vax5m.6 <- bias.pct.est.s("Last 5 months", 5, 6)
bias.s.pct.vax5m.7 <- bias.pct.est.s("Last 5 months", 5, 7)
bias.s.pct.vax5m.8 <- bias.pct.est.s("Last 5 months", 5, 8)
bias.s.pct.vax5m.9 <- bias.pct.est.s("Last 5 months", 5, 9)
bias.s.pct.vax5m.10 <- bias.pct.est.s("Last 5 months", 5, 10)


ve.i.vax6m.int <- ve.est.int("Last 6 months", 6, 1)
bias.i.vax6m.int <- bias.est.int("Last 6 months", 6, 1)
ve.s.vax6m.int <- ve.est.int("Last 6 months", 6, 2)
bias.s.vax6m.int <- bias.est.int("Last 6 months", 6, 2)
ve.i.vax6m <- ve.est.i("Last 6 months", 6)
negve.i.vax6m <- negve.est.i("Last 6 months", 6)
bias.i.vax6m <- bias.est.i("Last 6 months", 6)
ve.s.vax6m <- ve.est.s("Last 6 months", 6)
bias.s.vax6m <- bias.est.s("Last 6 months", 6)

bias.i.pct.vax6m.1.int <- bias.pct.int("Last 6 months", 6, 1, 1)
bias.i.pct.vax6m.2.int <- bias.pct.int("Last 6 months", 6, 1, 2)
bias.i.pct.vax6m.3.int <- bias.pct.int("Last 6 months", 6, 1, 3)
bias.i.pct.vax6m.4.int <- bias.pct.int("Last 6 months", 6, 1, 4)
bias.i.pct.vax6m.5.int <- bias.pct.int("Last 6 months", 6, 1, 5)
bias.i.pct.vax6m.6.int <- bias.pct.int("Last 6 months", 6, 1, 6)
bias.i.pct.vax6m.7.int <- bias.pct.int("Last 6 months", 6, 1, 7)
bias.i.pct.vax6m.8.int <- bias.pct.int("Last 6 months", 6, 1, 8)
bias.i.pct.vax6m.9.int <- bias.pct.int("Last 6 months", 6, 1, 9)
bias.i.pct.vax6m.10.int <- bias.pct.int("Last 6 months", 6, 1, 10)
bias.s.pct.vax6m.1.int <- bias.pct.int("Last 6 months", 6, 2, 1)
bias.s.pct.vax6m.2.int <- bias.pct.int("Last 6 months", 6, 2, 2)
bias.s.pct.vax6m.3.int <- bias.pct.int("Last 6 months", 6, 2, 3)
bias.s.pct.vax6m.4.int <- bias.pct.int("Last 6 months", 6, 2, 4)
bias.s.pct.vax6m.5.int <- bias.pct.int("Last 6 months", 6, 2, 5)
bias.s.pct.vax6m.6.int <- bias.pct.int("Last 6 months", 6, 2, 6)
bias.s.pct.vax6m.7.int <- bias.pct.int("Last 6 months", 6, 2, 7)
bias.s.pct.vax6m.8.int <- bias.pct.int("Last 6 months", 6, 2, 8)
bias.s.pct.vax6m.9.int <- bias.pct.int("Last 6 months", 6, 2, 9)
bias.s.pct.vax6m.10.int <- bias.pct.int("Last 6 months", 6, 2, 10)

bias.i.pct.vax6m.1 <- bias.pct.est.i("Last 6 months", 6, 1)
bias.i.pct.vax6m.2 <- bias.pct.est.i("Last 6 months", 6, 2)
bias.i.pct.vax6m.3 <- bias.pct.est.i("Last 6 months", 6, 3)
bias.i.pct.vax6m.4 <- bias.pct.est.i("Last 6 months", 6, 4)
bias.i.pct.vax6m.5 <- bias.pct.est.i("Last 6 months", 6, 5)
bias.i.pct.vax6m.6 <- bias.pct.est.i("Last 6 months", 6, 6)
bias.i.pct.vax6m.7 <- bias.pct.est.i("Last 6 months", 6, 7)
bias.i.pct.vax6m.8 <- bias.pct.est.i("Last 6 months", 6, 8)
bias.i.pct.vax6m.9 <- bias.pct.est.i("Last 6 months", 6, 9)
bias.i.pct.vax6m.10 <- bias.pct.est.i("Last 6 months", 6, 10)
bias.s.pct.vax6m.1 <- bias.pct.est.s("Last 6 months", 6, 1)
bias.s.pct.vax6m.2 <- bias.pct.est.s("Last 6 months", 6, 2)
bias.s.pct.vax6m.3 <- bias.pct.est.s("Last 6 months", 6, 3)
bias.s.pct.vax6m.4 <- bias.pct.est.s("Last 6 months", 6, 4)
bias.s.pct.vax6m.5 <- bias.pct.est.s("Last 6 months", 6, 5)
bias.s.pct.vax6m.6 <- bias.pct.est.s("Last 6 months", 6, 6)
bias.s.pct.vax6m.7 <- bias.pct.est.s("Last 6 months", 6, 7)
bias.s.pct.vax6m.8 <- bias.pct.est.s("Last 6 months", 6, 8)
bias.s.pct.vax6m.9 <- bias.pct.est.s("Last 6 months", 6, 9)
bias.s.pct.vax6m.10 <- bias.pct.est.s("Last 6 months", 6, 10)


ve.i.doses2.int <- ve.est.int("2 doses", 7, 1)
bias.i.doses2.int <- bias.est.int("2 doses", 7, 1)
ve.s.doses2.int <- ve.est.int("2 doses", 7, 2)
bias.s.doses2.int <- bias.est.int("2 doses", 7, 2)
ve.i.doses2 <- ve.est.i("2 doses", 7)
negve.i.doses2 <- negve.est.i("2 doses", 7)
bias.i.doses2 <- bias.est.i("2 doses", 7)
ve.s.doses2 <- ve.est.s("2 doses", 7)
bias.s.doses2 <- bias.est.s("2 doses", 7)

bias.i.pct.doses2.1.int <- bias.pct.int("2 doses", 7, 1, 1)
bias.i.pct.doses2.2.int <- bias.pct.int("2 doses", 7, 1, 2)
bias.i.pct.doses2.3.int <- bias.pct.int("2 doses", 7, 1, 3)
bias.i.pct.doses2.4.int <- bias.pct.int("2 doses", 7, 1, 4)
bias.i.pct.doses2.5.int <- bias.pct.int("2 doses", 7, 1, 5)
bias.i.pct.doses2.6.int <- bias.pct.int("2 doses", 7, 1, 6)
# bias.i.pct.doses2.7.int <- bias.pct.int("2 doses", 7, 1, 7)
# bias.i.pct.doses2.8.int <- bias.pct.int("2 doses", 7, 1, 8)
# bias.i.pct.doses2.9.int <- bias.pct.int("2 doses", 7, 1, 9)
# bias.i.pct.doses2.10.int <- bias.pct.int("2 doses", 7, 1, 10)
bias.s.pct.doses2.1.int <- bias.pct.int("2 doses", 7, 2, 1)
bias.s.pct.doses2.2.int <- bias.pct.int("2 doses", 7, 2, 2)
bias.s.pct.doses2.3.int <- bias.pct.int("2 doses", 7, 2, 3)
bias.s.pct.doses2.4.int <- bias.pct.int("2 doses", 7, 2, 4)
bias.s.pct.doses2.5.int <- bias.pct.int("2 doses", 7, 2, 5)
bias.s.pct.doses2.6.int <- bias.pct.int("2 doses", 7, 2, 6)
bias.s.pct.doses2.7.int <- bias.pct.int("2 doses", 7, 2, 7)
bias.s.pct.doses2.8.int <- bias.pct.int("2 doses", 7, 2, 8)
bias.s.pct.doses2.9.int <- bias.pct.int("2 doses", 7, 2, 9)
bias.s.pct.doses2.10.int <- bias.pct.int("2 doses", 7, 2, 10)

bias.i.pct.doses2.1 <- bias.pct.est.i("2 doses", 7, 1)
bias.i.pct.doses2.2 <- bias.pct.est.i("2 doses", 7, 2)
bias.i.pct.doses2.3 <- bias.pct.est.i("2 doses", 7, 3)
bias.i.pct.doses2.4 <- bias.pct.est.i("2 doses", 7, 4)
bias.i.pct.doses2.5 <- bias.pct.est.i("2 doses", 7, 5)
bias.i.pct.doses2.6 <- bias.pct.est.i("2 doses", 7, 6)
# bias.i.pct.doses2.7 <- bias.pct.est.i("2 doses", 7, 7)
# bias.i.pct.doses2.8 <- bias.pct.est.i("2 doses", 7, 8)
# bias.i.pct.doses2.9 <- bias.pct.est.i("2 doses", 7, 9)
# bias.i.pct.doses2.10 <- bias.pct.est.i("2 doses", 7, 10)
bias.s.pct.doses2.1 <- bias.pct.est.s("2 doses", 7, 1)
bias.s.pct.doses2.2 <- bias.pct.est.s("2 doses", 7, 2)
bias.s.pct.doses2.3 <- bias.pct.est.s("2 doses", 7, 3)
bias.s.pct.doses2.4 <- bias.pct.est.s("2 doses", 7, 4)
bias.s.pct.doses2.5 <- bias.pct.est.s("2 doses", 7, 5)
bias.s.pct.doses2.6 <- bias.pct.est.s("2 doses", 7, 6)
bias.s.pct.doses2.7 <- bias.pct.est.s("2 doses", 7, 7)
bias.s.pct.doses2.8 <- bias.pct.est.s("2 doses", 7, 8)
bias.s.pct.doses2.9 <- bias.pct.est.s("2 doses", 7, 9)
bias.s.pct.doses2.10 <- bias.pct.est.s("2 doses", 7, 10)


ve.i.doses3.int <- ve.est.int("3 doses", 7, 1)
bias.i.doses3.int <- bias.est.int("3 doses", 7, 1)
ve.s.doses3.int <- ve.est.int("3 doses", 7, 2)
bias.s.doses3.int <- bias.est.int("3 doses", 7, 2)
ve.i.doses3 <- ve.est.i("3 doses", 7)
negve.i.doses3 <- negve.est.i("3 doses", 7)
bias.i.doses3 <- bias.est.i("3 doses", 7)
ve.s.doses3 <- ve.est.s("3 doses", 7)
bias.s.doses3 <- bias.est.s("3 doses", 7)

bias.i.pct.doses3.1.int <- bias.pct.int("3 doses", 7, 1, 1)
bias.i.pct.doses3.2.int <- bias.pct.int("3 doses", 7, 1, 2)
bias.i.pct.doses3.3.int <- bias.pct.int("3 doses", 7, 1, 3)
bias.i.pct.doses3.4.int <- bias.pct.int("3 doses", 7, 1, 4)
bias.i.pct.doses3.5.int <- bias.pct.int("3 doses", 7, 1, 5)
bias.i.pct.doses3.6.int <- bias.pct.int("3 doses", 7, 1, 6)
bias.i.pct.doses3.7.int <- bias.pct.int("3 doses", 7, 1, 7)
# bias.i.pct.doses3.8.int <- bias.pct.int("3 doses", 7, 1, 8)
# bias.i.pct.doses3.9.int <- bias.pct.int("3 doses", 7, 1, 9)
# bias.i.pct.doses3.10.int <- bias.pct.int("3 doses", 7, 1, 10)
bias.s.pct.doses3.1.int <- bias.pct.int("3 doses", 7, 2, 1)
bias.s.pct.doses3.2.int <- bias.pct.int("3 doses", 7, 2, 2)
bias.s.pct.doses3.3.int <- bias.pct.int("3 doses", 7, 2, 3)
bias.s.pct.doses3.4.int <- bias.pct.int("3 doses", 7, 2, 4)
bias.s.pct.doses3.5.int <- bias.pct.int("3 doses", 7, 2, 5)
bias.s.pct.doses3.6.int <- bias.pct.int("3 doses", 7, 2, 6)
bias.s.pct.doses3.7.int <- bias.pct.int("3 doses", 7, 2, 7)
bias.s.pct.doses3.8.int <- bias.pct.int("3 doses", 7, 2, 8)
bias.s.pct.doses3.9.int <- bias.pct.int("3 doses", 7, 2, 9)
bias.s.pct.doses3.10.int <- bias.pct.int("3 doses", 7, 2, 10)

bias.i.pct.doses3.1 <- bias.pct.est.i("3 doses", 7, 1)
bias.i.pct.doses3.2 <- bias.pct.est.i("3 doses", 7, 2)
bias.i.pct.doses3.3 <- bias.pct.est.i("3 doses", 7, 3)
bias.i.pct.doses3.4 <- bias.pct.est.i("3 doses", 7, 4)
bias.i.pct.doses3.5 <- bias.pct.est.i("3 doses", 7, 5)
bias.i.pct.doses3.6 <- bias.pct.est.i("3 doses", 7, 6)
bias.i.pct.doses3.7 <- bias.pct.est.i("3 doses", 7, 7)
# bias.i.pct.doses3.8 <- bias.pct.est.i("3 doses", 7, 8)
# bias.i.pct.doses3.9 <- bias.pct.est.i("3 doses", 7, 9)
# bias.i.pct.doses3.10 <- bias.pct.est.i("3 doses", 7, 10)
bias.s.pct.doses3.1 <- bias.pct.est.s("3 doses", 7, 1)
bias.s.pct.doses3.2 <- bias.pct.est.s("3 doses", 7, 2)
bias.s.pct.doses3.3 <- bias.pct.est.s("3 doses", 7, 3)
bias.s.pct.doses3.4 <- bias.pct.est.s("3 doses", 7, 4)
bias.s.pct.doses3.5 <- bias.pct.est.s("3 doses", 7, 5)
bias.s.pct.doses3.6 <- bias.pct.est.s("3 doses", 7, 6)
bias.s.pct.doses3.7 <- bias.pct.est.s("3 doses", 7, 7)
bias.s.pct.doses3.8 <- bias.pct.est.s("3 doses", 7, 8)
bias.s.pct.doses3.9 <- bias.pct.est.s("3 doses", 7, 9)
bias.s.pct.doses3.10 <- bias.pct.est.s("3 doses", 7, 10)


ve.i.doses4.int <- ve.est.int("4 doses", 7, 1)
bias.i.doses4.int <- bias.est.int("4 doses", 7, 1)
ve.s.doses4.int <- ve.est.int("4 doses", 7, 2)
bias.s.doses4.int <- bias.est.int("4 doses", 7, 2)
ve.i.doses4 <- ve.est.i("4 doses", 7)
negve.i.doses4 <- negve.est.i("4 doses", 7)
bias.i.doses4 <- bias.est.i("4 doses", 7)
ve.s.doses4 <- ve.est.s("4 doses", 7)
bias.s.doses4 <- bias.est.s("4 doses", 7)

bias.i.pct.doses4.1.int <- bias.pct.int("4 doses", 7, 1, 1)
bias.i.pct.doses4.2.int <- bias.pct.int("4 doses", 7, 1, 2)
bias.i.pct.doses4.3.int <- bias.pct.int("4 doses", 7, 1, 3)
bias.i.pct.doses4.4.int <- bias.pct.int("4 doses", 7, 1, 4)
bias.i.pct.doses4.5.int <- bias.pct.int("4 doses", 7, 1, 5)
bias.i.pct.doses4.6.int <- bias.pct.int("4 doses", 7, 1, 6)
bias.i.pct.doses4.7.int <- bias.pct.int("4 doses", 7, 1, 7)
bias.i.pct.doses4.8.int <- bias.pct.int("4 doses", 7, 1, 8)
bias.i.pct.doses4.9.int <- bias.pct.int("4 doses", 7, 1, 9)
bias.i.pct.doses4.10.int <- bias.pct.int("4 doses", 7, 1, 10)
bias.s.pct.doses4.1.int <- bias.pct.int("4 doses", 7, 2, 1)
bias.s.pct.doses4.2.int <- bias.pct.int("4 doses", 7, 2, 2)
bias.s.pct.doses4.3.int <- bias.pct.int("4 doses", 7, 2, 3)
bias.s.pct.doses4.4.int <- bias.pct.int("4 doses", 7, 2, 4)
bias.s.pct.doses4.5.int <- bias.pct.int("4 doses", 7, 2, 5)
bias.s.pct.doses4.6.int <- bias.pct.int("4 doses", 7, 2, 6)
bias.s.pct.doses4.7.int <- bias.pct.int("4 doses", 7, 2, 7)
bias.s.pct.doses4.8.int <- bias.pct.int("4 doses", 7, 2, 8)
bias.s.pct.doses4.9.int <- bias.pct.int("4 doses", 7, 2, 9)
bias.s.pct.doses4.10.int <- bias.pct.int("4 doses", 7, 2, 10)

bias.i.pct.doses4.1 <- bias.pct.est.i("4 doses", 7, 1)
bias.i.pct.doses4.2 <- bias.pct.est.i("4 doses", 7, 2)
bias.i.pct.doses4.3 <- bias.pct.est.i("4 doses", 7, 3)
bias.i.pct.doses4.4 <- bias.pct.est.i("4 doses", 7, 4)
bias.i.pct.doses4.5 <- bias.pct.est.i("4 doses", 7, 5)
bias.i.pct.doses4.6 <- bias.pct.est.i("4 doses", 7, 6)
bias.i.pct.doses4.7 <- bias.pct.est.i("4 doses", 7, 7)
bias.i.pct.doses4.8 <- bias.pct.est.i("4 doses", 7, 8)
bias.i.pct.doses4.9 <- bias.pct.est.i("4 doses", 7, 9)
bias.i.pct.doses4.10 <- bias.pct.est.i("4 doses", 7, 10)
bias.s.pct.doses4.1 <- bias.pct.est.s("4 doses", 7, 1)
bias.s.pct.doses4.2 <- bias.pct.est.s("4 doses", 7, 2)
bias.s.pct.doses4.3 <- bias.pct.est.s("4 doses", 7, 3)
bias.s.pct.doses4.4 <- bias.pct.est.s("4 doses", 7, 4)
bias.s.pct.doses4.5 <- bias.pct.est.s("4 doses", 7, 5)
bias.s.pct.doses4.6 <- bias.pct.est.s("4 doses", 7, 6)
bias.s.pct.doses4.7 <- bias.pct.est.s("4 doses", 7, 7)
bias.s.pct.doses4.8 <- bias.pct.est.s("4 doses", 7, 8)
bias.s.pct.doses4.9 <- bias.pct.est.s("4 doses", 7, 9)
bias.s.pct.doses4.10 <- bias.pct.est.s("4 doses", 7, 10)


ve.i.doses5.int <- ve.est.int("5 doses", 7, 1)
bias.i.doses5.int <- bias.est.int("5 doses", 7, 1)
ve.s.doses5.int <- ve.est.int("5 doses", 7, 2)
bias.s.doses5.int <- bias.est.int("5 doses", 7, 2)
ve.i.doses5 <- ve.est.i("5 doses", 7)
negve.i.doses5 <- negve.est.i("5 doses", 7)
bias.i.doses5 <- bias.est.i("5 doses", 7)
ve.s.doses5 <- ve.est.s("5 doses", 7)
bias.s.doses5 <- bias.est.s("5 doses", 7)

bias.i.pct.doses5.1.int <- bias.pct.int("5 doses", 7, 1, 1)
bias.i.pct.doses5.2.int <- bias.pct.int("5 doses", 7, 1, 2)
bias.i.pct.doses5.3.int <- bias.pct.int("5 doses", 7, 1, 3)
bias.i.pct.doses5.4.int <- bias.pct.int("5 doses", 7, 1, 4)
bias.i.pct.doses5.5.int <- bias.pct.int("5 doses", 7, 1, 5)
bias.i.pct.doses5.6.int <- bias.pct.int("5 doses", 7, 1, 6)
bias.i.pct.doses5.7.int <- bias.pct.int("5 doses", 7, 1, 7)
bias.i.pct.doses5.8.int <- bias.pct.int("5 doses", 7, 1, 8)
bias.i.pct.doses5.9.int <- bias.pct.int("5 doses", 7, 1, 9)
bias.i.pct.doses5.10.int <- bias.pct.int("5 doses", 7, 1, 10)
bias.s.pct.doses5.1.int <- bias.pct.int("5 doses", 7, 2, 1)
bias.s.pct.doses5.2.int <- bias.pct.int("5 doses", 7, 2, 2)
bias.s.pct.doses5.3.int <- bias.pct.int("5 doses", 7, 2, 3)
bias.s.pct.doses5.4.int <- bias.pct.int("5 doses", 7, 2, 4)
bias.s.pct.doses5.5.int <- bias.pct.int("5 doses", 7, 2, 5)
bias.s.pct.doses5.6.int <- bias.pct.int("5 doses", 7, 2, 6)
bias.s.pct.doses5.7.int <- bias.pct.int("5 doses", 7, 2, 7)
bias.s.pct.doses5.8.int <- bias.pct.int("5 doses", 7, 2, 8)
bias.s.pct.doses5.9.int <- bias.pct.int("5 doses", 7, 2, 9)
bias.s.pct.doses5.10.int <- bias.pct.int("5 doses", 7, 2, 10)

bias.i.pct.doses5.1 <- bias.pct.est.i("5 doses", 7, 1)
bias.i.pct.doses5.2 <- bias.pct.est.i("5 doses", 7, 2)
bias.i.pct.doses5.3 <- bias.pct.est.i("5 doses", 7, 3)
bias.i.pct.doses5.4 <- bias.pct.est.i("5 doses", 7, 4)
bias.i.pct.doses5.5 <- bias.pct.est.i("5 doses", 7, 5)
bias.i.pct.doses5.6 <- bias.pct.est.i("5 doses", 7, 6)
bias.i.pct.doses5.7 <- bias.pct.est.i("5 doses", 7, 7)
bias.i.pct.doses5.8 <- bias.pct.est.i("5 doses", 7, 8)
bias.i.pct.doses5.9 <- bias.pct.est.i("5 doses", 7, 9)
bias.i.pct.doses5.10 <- bias.pct.est.i("5 doses", 7, 10)
bias.s.pct.doses5.1 <- bias.pct.est.s("5 doses", 7, 1)
bias.s.pct.doses5.2 <- bias.pct.est.s("5 doses", 7, 2)
bias.s.pct.doses5.3 <- bias.pct.est.s("5 doses", 7, 3)
bias.s.pct.doses5.4 <- bias.pct.est.s("5 doses", 7, 4)
bias.s.pct.doses5.5 <- bias.pct.est.s("5 doses", 7, 5)
bias.s.pct.doses5.6 <- bias.pct.est.s("5 doses", 7, 6)
bias.s.pct.doses5.7 <- bias.pct.est.s("5 doses", 7, 7)
bias.s.pct.doses5.8 <- bias.pct.est.s("5 doses", 7, 8)
bias.s.pct.doses5.9 <- bias.pct.est.s("5 doses", 7, 9)
bias.s.pct.doses5.10 <- bias.pct.est.s("5 doses", 7, 10)


ve.i.msv1.int <- ve.est.int("1-2 months", 8, 1)
bias.i.msv1.int <- bias.est.int("1-2 months", 8, 1)
ve.s.msv1.int <- ve.est.int("1-2 months", 8, 2)
bias.s.msv1.int <- bias.est.int("1-2 months", 8, 2)
ve.i.msv1 <- ve.est.i("1-2 months", 8)
negve.i.msv1 <- negve.est.i("1-2 months", 8)
bias.i.msv1 <- bias.est.i("1-2 months", 8)
ve.s.msv1 <- ve.est.s("1-2 months", 8)
bias.s.msv1 <- bias.est.s("1-2 months", 8)

bias.i.pct.msv1.1.int <- bias.pct.int("1-2 months", 8, 1, 1)
bias.i.pct.msv1.2.int <- bias.pct.int("1-2 months", 8, 1, 2)
bias.i.pct.msv1.3.int <- bias.pct.int("1-2 months", 8, 1, 3)
bias.i.pct.msv1.4.int <- bias.pct.int("1-2 months", 8, 1, 4)
bias.i.pct.msv1.5.int <- bias.pct.int("1-2 months", 8, 1, 5)
bias.i.pct.msv1.6.int <- bias.pct.int("1-2 months", 8, 1, 6)
bias.i.pct.msv1.7.int <- bias.pct.int("1-2 months", 8, 1, 7)
bias.i.pct.msv1.8.int <- bias.pct.int("1-2 months", 8, 1, 8)
bias.i.pct.msv1.9.int <- bias.pct.int("1-2 months", 8, 1, 9)
bias.i.pct.msv1.10.int <- bias.pct.int("1-2 months", 8, 1, 10)
bias.s.pct.msv1.1.int <- bias.pct.int("1-2 months", 8, 2, 1)
bias.s.pct.msv1.2.int <- bias.pct.int("1-2 months", 8, 2, 2)
bias.s.pct.msv1.3.int <- bias.pct.int("1-2 months", 8, 2, 3)
bias.s.pct.msv1.4.int <- bias.pct.int("1-2 months", 8, 2, 4)
bias.s.pct.msv1.5.int <- bias.pct.int("1-2 months", 8, 2, 5)
bias.s.pct.msv1.6.int <- bias.pct.int("1-2 months", 8, 2, 6)
bias.s.pct.msv1.7.int <- bias.pct.int("1-2 months", 8, 2, 7)
bias.s.pct.msv1.8.int <- bias.pct.int("1-2 months", 8, 2, 8)
bias.s.pct.msv1.9.int <- bias.pct.int("1-2 months", 8, 2, 9)
bias.s.pct.msv1.10.int <- bias.pct.int("1-2 months", 8, 2, 10)

bias.i.pct.msv1.1 <- bias.pct.est.i("1-2 months", 8, 1)
bias.i.pct.msv1.2 <- bias.pct.est.i("1-2 months", 8, 2)
bias.i.pct.msv1.3 <- bias.pct.est.i("1-2 months", 8, 3)
bias.i.pct.msv1.4 <- bias.pct.est.i("1-2 months", 8, 4)
bias.i.pct.msv1.5 <- bias.pct.est.i("1-2 months", 8, 5)
bias.i.pct.msv1.6 <- bias.pct.est.i("1-2 months", 8, 6)
bias.i.pct.msv1.7 <- bias.pct.est.i("1-2 months", 8, 7)
bias.i.pct.msv1.8 <- bias.pct.est.i("1-2 months", 8, 8)
bias.i.pct.msv1.9 <- bias.pct.est.i("1-2 months", 8, 9)
bias.i.pct.msv1.10 <- bias.pct.est.i("1-2 months", 8, 10)
bias.s.pct.msv1.1 <- bias.pct.est.s("1-2 months", 8, 1)
bias.s.pct.msv1.2 <- bias.pct.est.s("1-2 months", 8, 2)
bias.s.pct.msv1.3 <- bias.pct.est.s("1-2 months", 8, 3)
bias.s.pct.msv1.4 <- bias.pct.est.s("1-2 months", 8, 4)
bias.s.pct.msv1.5 <- bias.pct.est.s("1-2 months", 8, 5)
bias.s.pct.msv1.6 <- bias.pct.est.s("1-2 months", 8, 6)
bias.s.pct.msv1.7 <- bias.pct.est.s("1-2 months", 8, 7)
bias.s.pct.msv1.8 <- bias.pct.est.s("1-2 months", 8, 8)
bias.s.pct.msv1.9 <- bias.pct.est.s("1-2 months", 8, 9)
bias.s.pct.msv1.10 <- bias.pct.est.s("1-2 months", 8, 10)


ve.i.msv3.int <- ve.est.int("3-4 months", 8, 1)
bias.i.msv3.int <- bias.est.int("3-4 months", 8, 1)
ve.s.msv3.int <- ve.est.int("3-4 months", 8, 2)
bias.s.msv3.int <- bias.est.int("3-4 months", 8, 2)
ve.i.msv3 <- ve.est.i("3-4 months", 8)
negve.i.msv3 <- negve.est.i("3-4 months", 8)
bias.i.msv3 <- bias.est.i("3-4 months", 8)
ve.s.msv3 <- ve.est.s("3-4 months", 8)
bias.s.msv3 <- bias.est.s("3-4 months", 8)

bias.i.pct.msv3.1.int <- bias.pct.int("3-4 months", 8, 1, 1)
bias.i.pct.msv3.2.int <- bias.pct.int("3-4 months", 8, 1, 2)
bias.i.pct.msv3.3.int <- bias.pct.int("3-4 months", 8, 1, 3)
bias.i.pct.msv3.4.int <- bias.pct.int("3-4 months", 8, 1, 4)
bias.i.pct.msv3.5.int <- bias.pct.int("3-4 months", 8, 1, 5)
bias.i.pct.msv3.6.int <- bias.pct.int("3-4 months", 8, 1, 6)
bias.i.pct.msv3.7.int <- bias.pct.int("3-4 months", 8, 1, 7)
bias.i.pct.msv3.8.int <- bias.pct.int("3-4 months", 8, 1, 8)
bias.i.pct.msv3.9.int <- bias.pct.int("3-4 months", 8, 1, 9)
bias.i.pct.msv3.10.int <- bias.pct.int("3-4 months", 8, 1, 10)
bias.s.pct.msv3.1.int <- bias.pct.int("3-4 months", 8, 2, 1)
bias.s.pct.msv3.2.int <- bias.pct.int("3-4 months", 8, 2, 2)
bias.s.pct.msv3.3.int <- bias.pct.int("3-4 months", 8, 2, 3)
bias.s.pct.msv3.4.int <- bias.pct.int("3-4 months", 8, 2, 4)
bias.s.pct.msv3.5.int <- bias.pct.int("3-4 months", 8, 2, 5)
bias.s.pct.msv3.6.int <- bias.pct.int("3-4 months", 8, 2, 6)
bias.s.pct.msv3.7.int <- bias.pct.int("3-4 months", 8, 2, 7)
bias.s.pct.msv3.8.int <- bias.pct.int("3-4 months", 8, 2, 8)
bias.s.pct.msv3.9.int <- bias.pct.int("3-4 months", 8, 2, 9)
bias.s.pct.msv3.10.int <- bias.pct.int("3-4 months", 8, 2, 10)

bias.i.pct.msv3.1 <- bias.pct.est.i("3-4 months", 8, 1)
bias.i.pct.msv3.2 <- bias.pct.est.i("3-4 months", 8, 2)
bias.i.pct.msv3.3 <- bias.pct.est.i("3-4 months", 8, 3)
bias.i.pct.msv3.4 <- bias.pct.est.i("3-4 months", 8, 4)
bias.i.pct.msv3.5 <- bias.pct.est.i("3-4 months", 8, 5)
bias.i.pct.msv3.6 <- bias.pct.est.i("3-4 months", 8, 6)
bias.i.pct.msv3.7 <- bias.pct.est.i("3-4 months", 8, 7)
bias.i.pct.msv3.8 <- bias.pct.est.i("3-4 months", 8, 8)
bias.i.pct.msv3.9 <- bias.pct.est.i("3-4 months", 8, 9)
bias.i.pct.msv3.10 <- bias.pct.est.i("3-4 months", 8, 10)
bias.s.pct.msv3.1 <- bias.pct.est.s("3-4 months", 8, 1)
bias.s.pct.msv3.2 <- bias.pct.est.s("3-4 months", 8, 2)
bias.s.pct.msv3.3 <- bias.pct.est.s("3-4 months", 8, 3)
bias.s.pct.msv3.4 <- bias.pct.est.s("3-4 months", 8, 4)
bias.s.pct.msv3.5 <- bias.pct.est.s("3-4 months", 8, 5)
bias.s.pct.msv3.6 <- bias.pct.est.s("3-4 months", 8, 6)
bias.s.pct.msv3.7 <- bias.pct.est.s("3-4 months", 8, 7)
bias.s.pct.msv3.8 <- bias.pct.est.s("3-4 months", 8, 8)
bias.s.pct.msv3.9 <- bias.pct.est.s("3-4 months", 8, 9)
bias.s.pct.msv3.10 <- bias.pct.est.s("3-4 months", 8, 10)


ve.i.msv5.int <- ve.est.int("5-11 months", 8, 1)
bias.i.msv5.int <- bias.est.int("5-11 months", 8, 1)
ve.s.msv5.int <- ve.est.int("5-11 months", 8, 2)
bias.s.msv5.int <- bias.est.int("5-11 months", 8, 2)
ve.i.msv5 <- ve.est.i("5-11 months", 8)
negve.i.msv5 <- negve.est.i("5-11 months", 8)
bias.i.msv5 <- bias.est.i("5-11 months", 8)
ve.s.msv5 <- ve.est.s("5-11 months", 8)
bias.s.msv5 <- bias.est.s("5-11 months", 8)

bias.i.pct.msv5.1.int <- bias.pct.int("5-11 months", 8, 1, 1)
bias.i.pct.msv5.2.int <- bias.pct.int("5-11 months", 8, 1, 2)
bias.i.pct.msv5.3.int <- bias.pct.int("5-11 months", 8, 1, 3)
bias.i.pct.msv5.4.int <- bias.pct.int("5-11 months", 8, 1, 4)
bias.i.pct.msv5.5.int <- bias.pct.int("5-11 months", 8, 1, 5)
bias.i.pct.msv5.6.int <- bias.pct.int("5-11 months", 8, 1, 6)
bias.i.pct.msv5.7.int <- bias.pct.int("5-11 months", 8, 1, 7)
bias.i.pct.msv5.8.int <- bias.pct.int("5-11 months", 8, 1, 8)
bias.i.pct.msv5.9.int <- bias.pct.int("5-11 months", 8, 1, 9)
bias.i.pct.msv5.10.int <- bias.pct.int("5-11 months", 8, 1, 10)
bias.s.pct.msv5.1.int <- bias.pct.int("5-11 months", 8, 2, 1)
bias.s.pct.msv5.2.int <- bias.pct.int("5-11 months", 8, 2, 2)
bias.s.pct.msv5.3.int <- bias.pct.int("5-11 months", 8, 2, 3)
bias.s.pct.msv5.4.int <- bias.pct.int("5-11 months", 8, 2, 4)
bias.s.pct.msv5.5.int <- bias.pct.int("5-11 months", 8, 2, 5)
bias.s.pct.msv5.6.int <- bias.pct.int("5-11 months", 8, 2, 6)
bias.s.pct.msv5.7.int <- bias.pct.int("5-11 months", 8, 2, 7)
bias.s.pct.msv5.8.int <- bias.pct.int("5-11 months", 8, 2, 8)
bias.s.pct.msv5.9.int <- bias.pct.int("5-11 months", 8, 2, 9)
bias.s.pct.msv5.10.int <- bias.pct.int("5-11 months", 8, 2, 10)

bias.i.pct.msv5.1 <- bias.pct.est.i("5-11 months", 8, 1)
bias.i.pct.msv5.2 <- bias.pct.est.i("5-11 months", 8, 2)
bias.i.pct.msv5.3 <- bias.pct.est.i("5-11 months", 8, 3)
bias.i.pct.msv5.4 <- bias.pct.est.i("5-11 months", 8, 4)
bias.i.pct.msv5.5 <- bias.pct.est.i("5-11 months", 8, 5)
bias.i.pct.msv5.6 <- bias.pct.est.i("5-11 months", 8, 6)
bias.i.pct.msv5.7 <- bias.pct.est.i("5-11 months", 8, 7)
bias.i.pct.msv5.8 <- bias.pct.est.i("5-11 months", 8, 8)
bias.i.pct.msv5.9 <- bias.pct.est.i("5-11 months", 8, 9)
bias.i.pct.msv5.10 <- bias.pct.est.i("5-11 months", 8, 10)
bias.s.pct.msv5.1 <- bias.pct.est.s("5-11 months", 8, 1)
bias.s.pct.msv5.2 <- bias.pct.est.s("5-11 months", 8, 2)
bias.s.pct.msv5.3 <- bias.pct.est.s("5-11 months", 8, 3)
bias.s.pct.msv5.4 <- bias.pct.est.s("5-11 months", 8, 4)
bias.s.pct.msv5.5 <- bias.pct.est.s("5-11 months", 8, 5)
bias.s.pct.msv5.6 <- bias.pct.est.s("5-11 months", 8, 6)
bias.s.pct.msv5.7 <- bias.pct.est.s("5-11 months", 8, 7)
bias.s.pct.msv5.8 <- bias.pct.est.s("5-11 months", 8, 8)
bias.s.pct.msv5.9 <- bias.pct.est.s("5-11 months", 8, 9)
bias.s.pct.msv5.10 <- bias.pct.est.s("5-11 months", 8, 10)


ve.i.msv12.int <- ve.est.int("12+ months", 8, 1)
bias.i.msv12.int <- bias.est.int("12+ months", 8, 1)
ve.s.msv12.int <- ve.est.int("12+ months", 8, 2)
bias.s.msv12.int <- bias.est.int("12+ months", 8, 2)
ve.i.msv12 <- ve.est.i("12+ months", 8)
negve.i.msv12 <- negve.est.i("12+ months", 8)
bias.i.msv12 <- bias.est.i("12+ months", 8)
ve.s.msv12 <- ve.est.s("12+ months", 8)
bias.s.msv12 <- bias.est.s("12+ months", 8)

bias.i.pct.msv12.1.int <- bias.pct.int("12+ months", 8, 1, 1)
bias.i.pct.msv12.2.int <- bias.pct.int("12+ months", 8, 1, 2)
bias.i.pct.msv12.3.int <- bias.pct.int("12+ months", 8, 1, 3)
bias.i.pct.msv12.4.int <- bias.pct.int("12+ months", 8, 1, 4)
bias.i.pct.msv12.5.int <- bias.pct.int("12+ months", 8, 1, 5)
# bias.i.pct.msv12.6.int <- bias.pct.int("12+ months", 8, 1, 6)
# bias.i.pct.msv12.7.int <- bias.pct.int("12+ months", 8, 1, 7)
# bias.i.pct.msv12.8.int <- bias.pct.int("12+ months", 8, 1, 8)
# bias.i.pct.msv12.9.int <- bias.pct.int("12+ months", 8, 1, 9)
# bias.i.pct.msv12.10.int <- bias.pct.int("12+ months", 8, 1, 10)
bias.s.pct.msv12.1.int <- bias.pct.int("12+ months", 8, 2, 1)
bias.s.pct.msv12.2.int <- bias.pct.int("12+ months", 8, 2, 2)
bias.s.pct.msv12.3.int <- bias.pct.int("12+ months", 8, 2, 3)
bias.s.pct.msv12.4.int <- bias.pct.int("12+ months", 8, 2, 4)
bias.s.pct.msv12.5.int <- bias.pct.int("12+ months", 8, 2, 5)
bias.s.pct.msv12.6.int <- bias.pct.int("12+ months", 8, 2, 6)
bias.s.pct.msv12.7.int <- bias.pct.int("12+ months", 8, 2, 7)
bias.s.pct.msv12.8.int <- bias.pct.int("12+ months", 8, 2, 8)
bias.s.pct.msv12.9.int <- bias.pct.int("12+ months", 8, 2, 9)
bias.s.pct.msv12.10.int <- bias.pct.int("12+ months", 8, 2, 10)

bias.i.pct.msv12.1 <- bias.pct.est.i("12+ months", 8, 1)
bias.i.pct.msv12.2 <- bias.pct.est.i("12+ months", 8, 2)
bias.i.pct.msv12.3 <- bias.pct.est.i("12+ months", 8, 3)
bias.i.pct.msv12.4 <- bias.pct.est.i("12+ months", 8, 4)
bias.i.pct.msv12.5 <- bias.pct.est.i("12+ months", 8, 5)
# bias.i.pct.msv12.6 <- bias.pct.est.i("12+ months", 8, 6)
# bias.i.pct.msv12.7 <- bias.pct.est.i("12+ months", 8, 7)
# bias.i.pct.msv12.8 <- bias.pct.est.i("12+ months", 8, 8)
# bias.i.pct.msv12.9 <- bias.pct.est.i("12+ months", 8, 9)
# bias.i.pct.msv12.10 <- bias.pct.est.i("12+ months", 8, 10)
bias.s.pct.msv12.1 <- bias.pct.est.s("12+ months", 8, 1)
bias.s.pct.msv12.2 <- bias.pct.est.s("12+ months", 8, 2)
bias.s.pct.msv12.3 <- bias.pct.est.s("12+ months", 8, 3)
bias.s.pct.msv12.4 <- bias.pct.est.s("12+ months", 8, 4)
bias.s.pct.msv12.5 <- bias.pct.est.s("12+ months", 8, 5)
bias.s.pct.msv12.6 <- bias.pct.est.s("12+ months", 8, 6)
bias.s.pct.msv12.7 <- bias.pct.est.s("12+ months", 8, 7)
bias.s.pct.msv12.8 <- bias.pct.est.s("12+ months", 8, 8)
bias.s.pct.msv12.9 <- bias.pct.est.s("12+ months", 8, 9)
bias.s.pct.msv12.10 <- bias.pct.est.s("12+ months", 8, 10)


ve.results <- 
  bind_rows(
    ve.i.ap.vax, ve.s.ap.vax,
    ve.i.vax2m, ve.s.vax2m,
    ve.i.vax3m, ve.s.vax3m,
    ve.i.vax4m, ve.s.vax4m,
    ve.i.vax5m, ve.s.vax5m,
    ve.i.vax6m, ve.s.vax6m,
    ve.i.doses2, ve.s.doses2,
    ve.i.doses3, ve.s.doses3,
    ve.i.doses4, ve.s.doses4,
    ve.i.doses5, ve.s.doses5,
    ve.i.msv1, ve.s.msv1,
    ve.i.msv3, ve.s.msv3,
    ve.i.msv5, ve.s.msv5,
    ve.i.msv12, ve.s.msv12
  )


negve.results <- 
  bind_rows(
    negve.i.ap.vax, #negve.s.ap.vax,
    negve.i.vax2m, #negve.s.vax2m,
    negve.i.vax3m, #negve.s.vax3m,
    negve.i.vax4m, #negve.s.vax4m,
    negve.i.vax5m, #negve.s.vax5m,
    negve.i.vax6m, #negve.s.vax6m,
    negve.i.doses2, #negve.s.doses2,
    negve.i.doses3, #negve.s.doses3,
    negve.i.doses4, #negve.s.doses4,
    negve.i.doses5, #negve.s.doses5,
    negve.i.msv1, #negve.s.msv1,
    negve.i.msv3, #negve.s.msv3,
    negve.i.msv5, #negve.s.msv5,
    negve.i.msv12#, negve.s.msv12
  )


bias.results <- 
  bind_rows(
    bias.i.ap.vax, bias.s.ap.vax,
    bias.i.vax2m, bias.s.vax2m,
    bias.i.vax3m, bias.s.vax3m,
    bias.i.vax4m, bias.s.vax4m,
    bias.i.vax5m, bias.s.vax5m,
    bias.i.vax6m, bias.s.vax6m,
    bias.i.doses2, bias.s.doses2,
    bias.i.doses3, bias.s.doses3,
    bias.i.doses4, bias.s.doses4,
    bias.i.doses5, bias.s.doses5,
    bias.i.msv1, bias.s.msv1,
    bias.i.msv3, bias.s.msv3,
    bias.i.msv5, bias.s.msv5,
    bias.i.msv12, bias.s.msv12
  )

bias.pct.results <- 
  bind_rows(
    
    bias.i.pct.ap.vax.1, bias.i.pct.ap.vax.2, bias.i.pct.ap.vax.3, bias.i.pct.ap.vax.4, bias.i.pct.ap.vax.5, bias.i.pct.ap.vax.6, bias.i.pct.ap.vax.7, bias.i.pct.ap.vax.8, bias.i.pct.ap.vax.9, bias.i.pct.ap.vax.10,
    bias.s.pct.ap.vax.1, bias.s.pct.ap.vax.2, bias.s.pct.ap.vax.3, bias.s.pct.ap.vax.4, bias.s.pct.ap.vax.5, bias.s.pct.ap.vax.6, bias.s.pct.ap.vax.7, bias.s.pct.ap.vax.8, bias.s.pct.ap.vax.9, bias.s.pct.ap.vax.10,
    
    bias.i.pct.vax2m.1, bias.i.pct.vax2m.2, bias.i.pct.vax2m.3, bias.i.pct.vax2m.4, bias.i.pct.vax2m.5, bias.i.pct.vax2m.6, bias.i.pct.vax2m.7, bias.i.pct.vax2m.8, bias.i.pct.vax2m.9, bias.i.pct.vax2m.10,
    bias.s.pct.vax2m.1, bias.s.pct.vax2m.2, bias.s.pct.vax2m.3, bias.s.pct.vax2m.4, bias.s.pct.vax2m.5, bias.s.pct.vax2m.6, bias.s.pct.vax2m.7, bias.s.pct.vax2m.8, bias.s.pct.vax2m.9, bias.s.pct.vax2m.10,
    
    bias.i.pct.vax3m.1, bias.i.pct.vax3m.2, bias.i.pct.vax3m.3, bias.i.pct.vax3m.4, bias.i.pct.vax3m.5, bias.i.pct.vax3m.6, bias.i.pct.vax3m.7, bias.i.pct.vax3m.8, bias.i.pct.vax3m.9, bias.i.pct.vax3m.10,
    bias.s.pct.vax3m.1, bias.s.pct.vax3m.2, bias.s.pct.vax3m.3, bias.s.pct.vax3m.4, bias.s.pct.vax3m.5, bias.s.pct.vax3m.6, bias.s.pct.vax3m.7, bias.s.pct.vax3m.8, bias.s.pct.vax3m.9, bias.s.pct.vax3m.10,
    
    bias.i.pct.vax4m.1, bias.i.pct.vax4m.2, bias.i.pct.vax4m.3, bias.i.pct.vax4m.4, bias.i.pct.vax4m.5, bias.i.pct.vax4m.6, bias.i.pct.vax4m.7, bias.i.pct.vax4m.8, bias.i.pct.vax4m.9, bias.i.pct.vax4m.10,
    bias.s.pct.vax4m.1, bias.s.pct.vax4m.2, bias.s.pct.vax4m.3, bias.s.pct.vax4m.4, bias.s.pct.vax4m.5, bias.s.pct.vax4m.6, bias.s.pct.vax4m.7, bias.s.pct.vax4m.8, bias.s.pct.vax4m.9, bias.s.pct.vax4m.10,
    
    bias.i.pct.vax5m.1, bias.i.pct.vax5m.2, bias.i.pct.vax5m.3, bias.i.pct.vax5m.4, bias.i.pct.vax5m.5, bias.i.pct.vax5m.6, bias.i.pct.vax5m.7, bias.i.pct.vax5m.8, bias.i.pct.vax5m.9, bias.i.pct.vax5m.10,
    bias.s.pct.vax5m.1, bias.s.pct.vax5m.2, bias.s.pct.vax5m.3, bias.s.pct.vax5m.4, bias.s.pct.vax5m.5, bias.s.pct.vax5m.6, bias.s.pct.vax5m.7, bias.s.pct.vax5m.8, bias.s.pct.vax5m.9, bias.s.pct.vax5m.10,
    
    bias.i.pct.vax6m.1, bias.i.pct.vax6m.2, bias.i.pct.vax6m.3, bias.i.pct.vax6m.4, bias.i.pct.vax6m.5, bias.i.pct.vax6m.6, bias.i.pct.vax6m.7, bias.i.pct.vax6m.8, bias.i.pct.vax6m.9, bias.i.pct.vax6m.10,
    bias.s.pct.vax6m.1, bias.s.pct.vax6m.2, bias.s.pct.vax6m.3, bias.s.pct.vax6m.4, bias.s.pct.vax6m.5, bias.s.pct.vax6m.6, bias.s.pct.vax6m.7, bias.s.pct.vax6m.8, bias.s.pct.vax6m.9, bias.s.pct.vax6m.10,
    
    bias.i.pct.doses2.1, bias.i.pct.doses2.2, bias.i.pct.doses2.3, bias.i.pct.doses2.4, bias.i.pct.doses2.5, bias.i.pct.doses2.6, #bias.i.pct.doses2.7, bias.i.pct.doses2.8, bias.i.pct.doses2.9, bias.i.pct.doses2.10,
    bias.s.pct.doses2.1, bias.s.pct.doses2.2, bias.s.pct.doses2.3, bias.s.pct.doses2.4, bias.s.pct.doses2.5, bias.s.pct.doses2.6, bias.s.pct.doses2.7, bias.s.pct.doses2.8, bias.s.pct.doses2.9, bias.s.pct.doses2.10,
    
    bias.i.pct.doses3.1, bias.i.pct.doses3.2, bias.i.pct.doses3.3, bias.i.pct.doses3.4, bias.i.pct.doses3.5, bias.i.pct.doses3.6, bias.i.pct.doses3.7, #bias.i.pct.doses3.8, bias.i.pct.doses3.9, bias.i.pct.doses3.10,
    bias.s.pct.doses3.1, bias.s.pct.doses3.2, bias.s.pct.doses3.3, bias.s.pct.doses3.4, bias.s.pct.doses3.5, bias.s.pct.doses3.6, bias.s.pct.doses3.7, bias.s.pct.doses3.8, bias.s.pct.doses3.9, bias.s.pct.doses3.10,
    
    bias.i.pct.doses4.1, bias.i.pct.doses4.2, bias.i.pct.doses4.3, bias.i.pct.doses4.4, bias.i.pct.doses4.5, bias.i.pct.doses4.6, bias.i.pct.doses4.7, bias.i.pct.doses4.8, bias.i.pct.doses4.9, bias.i.pct.doses4.10,
    bias.s.pct.doses4.1, bias.s.pct.doses4.2, bias.s.pct.doses4.3, bias.s.pct.doses4.4, bias.s.pct.doses4.5, bias.s.pct.doses4.6, bias.s.pct.doses4.7, bias.s.pct.doses4.8, bias.s.pct.doses4.9, bias.s.pct.doses4.10,
    
    bias.i.pct.doses5.1, bias.i.pct.doses5.2, bias.i.pct.doses5.3, bias.i.pct.doses5.4, bias.i.pct.doses5.5, bias.i.pct.doses5.6, bias.i.pct.doses5.7, bias.i.pct.doses5.8, bias.i.pct.doses5.9, bias.i.pct.doses5.10,
    bias.s.pct.doses5.1, bias.s.pct.doses5.2, bias.s.pct.doses5.3, bias.s.pct.doses5.4, bias.s.pct.doses5.5, bias.s.pct.doses5.6, bias.s.pct.doses5.7, bias.s.pct.doses5.8, bias.s.pct.doses5.9, bias.s.pct.doses5.10,
    
    bias.i.pct.msv1.1, bias.i.pct.msv1.2, bias.i.pct.msv1.3, bias.i.pct.msv1.4, bias.i.pct.msv1.5, bias.i.pct.msv1.6, bias.i.pct.msv1.7, bias.i.pct.msv1.8, bias.i.pct.msv1.9, bias.i.pct.msv1.10,
    bias.s.pct.msv1.1, bias.s.pct.msv1.2, bias.s.pct.msv1.3, bias.s.pct.msv1.4, bias.s.pct.msv1.5, bias.s.pct.msv1.6, bias.s.pct.msv1.7, bias.s.pct.msv1.8, bias.s.pct.msv1.9, bias.s.pct.msv1.10,
    
    bias.i.pct.msv3.1, bias.i.pct.msv3.2, bias.i.pct.msv3.3, bias.i.pct.msv3.4, bias.i.pct.msv3.5, bias.i.pct.msv3.6, bias.i.pct.msv3.7, bias.i.pct.msv3.8, bias.i.pct.msv3.9, bias.i.pct.msv3.10,
    bias.s.pct.msv3.1, bias.s.pct.msv3.2, bias.s.pct.msv3.3, bias.s.pct.msv3.4, bias.s.pct.msv3.5, bias.s.pct.msv3.6, bias.s.pct.msv3.7, bias.s.pct.msv3.8, bias.s.pct.msv3.9, bias.s.pct.msv3.10,
    
    bias.i.pct.msv5.1, bias.i.pct.msv5.2, bias.i.pct.msv5.3, bias.i.pct.msv5.4, bias.i.pct.msv5.5, bias.i.pct.msv5.6, bias.i.pct.msv5.7, bias.i.pct.msv5.8, bias.i.pct.msv5.9, bias.i.pct.msv5.10,
    bias.s.pct.msv5.1, bias.s.pct.msv5.2, bias.s.pct.msv5.3, bias.s.pct.msv5.4, bias.s.pct.msv5.5, bias.s.pct.msv5.6, bias.s.pct.msv5.7, bias.s.pct.msv5.8, bias.s.pct.msv5.9, bias.s.pct.msv5.10,
    
    bias.i.pct.msv12.1, bias.i.pct.msv12.2, bias.i.pct.msv12.3, bias.i.pct.msv12.4, bias.i.pct.msv12.5, #bias.i.pct.msv12.6, bias.i.pct.msv12.7, bias.i.pct.msv12.8, bias.i.pct.msv12.9, bias.i.pct.msv12.10,
    bias.s.pct.msv12.1, bias.s.pct.msv12.2, bias.s.pct.msv12.3, bias.s.pct.msv12.4, bias.s.pct.msv12.5, bias.s.pct.msv12.6, bias.s.pct.msv12.7, bias.s.pct.msv12.8, bias.s.pct.msv12.9, bias.s.pct.msv12.10
  )


ve.int.results <- 
  bind_rows(
    ve.i.ap.vax.int, ve.s.ap.vax.int,
    ve.i.vax2m.int, ve.s.vax2m.int,
    ve.i.vax3m.int, ve.s.vax3m.int,
    ve.i.vax4m.int, ve.s.vax4m.int,
    ve.i.vax5m.int, ve.s.vax5m.int,
    ve.i.vax6m.int, ve.s.vax6m.int,
    ve.i.doses2.int, ve.s.doses2.int,
    ve.i.doses3.int, ve.s.doses3.int,
    ve.i.doses4.int, ve.s.doses4.int,
    ve.i.doses5.int, ve.s.doses5.int,
    ve.i.msv1.int, ve.s.msv1.int,
    ve.i.msv3.int, ve.s.msv3.int,
    ve.i.msv5.int, ve.s.msv5.int,
    ve.i.msv12.int, ve.s.msv12.int
  )


bias.int.results <- 
  bind_rows(
    bias.i.ap.vax.int, bias.s.ap.vax.int,
    bias.i.vax2m.int, bias.s.vax2m.int,
    bias.i.vax3m.int, bias.s.vax3m.int,
    bias.i.vax4m.int, bias.s.vax4m.int,
    bias.i.vax5m.int, bias.s.vax5m.int,
    bias.i.vax6m.int, bias.s.vax6m.int,
    bias.i.doses2.int, bias.s.doses2.int,
    bias.i.doses3.int, bias.s.doses3.int,
    bias.i.doses4.int, bias.s.doses4.int,
    bias.i.doses5.int, bias.s.doses5.int,
    bias.i.msv1.int, bias.s.msv1.int,
    bias.i.msv3.int, bias.s.msv3.int,
    bias.i.msv5.int, bias.s.msv5.int,
    bias.i.msv12.int, bias.s.msv12.int
  )


bias.pct.int.results <- 
  bind_rows(
    
    bias.i.pct.ap.vax.1.int, bias.i.pct.ap.vax.2.int, bias.i.pct.ap.vax.3.int, bias.i.pct.ap.vax.4.int, bias.i.pct.ap.vax.5.int, bias.i.pct.ap.vax.6.int, bias.i.pct.ap.vax.7.int, bias.i.pct.ap.vax.8.int, bias.i.pct.ap.vax.9.int, bias.i.pct.ap.vax.10.int,
    bias.s.pct.ap.vax.1.int, bias.s.pct.ap.vax.2.int, bias.s.pct.ap.vax.3.int, bias.s.pct.ap.vax.4.int, bias.s.pct.ap.vax.5.int, bias.s.pct.ap.vax.6.int, bias.s.pct.ap.vax.7.int, bias.s.pct.ap.vax.8.int, bias.s.pct.ap.vax.9.int, bias.s.pct.ap.vax.10.int,
    
    bias.i.pct.vax2m.1.int, bias.i.pct.vax2m.2.int, bias.i.pct.vax2m.3.int, bias.i.pct.vax2m.4.int, bias.i.pct.vax2m.5.int, bias.i.pct.vax2m.6.int, bias.i.pct.vax2m.7.int, bias.i.pct.vax2m.8.int, bias.i.pct.vax2m.9.int, bias.i.pct.vax2m.10.int,
    bias.s.pct.vax2m.1.int, bias.s.pct.vax2m.2.int, bias.s.pct.vax2m.3.int, bias.s.pct.vax2m.4.int, bias.s.pct.vax2m.5.int, bias.s.pct.vax2m.6.int, bias.s.pct.vax2m.7.int, bias.s.pct.vax2m.8.int, bias.s.pct.vax2m.9.int, bias.s.pct.vax2m.10.int,
    
    bias.i.pct.vax3m.1.int, bias.i.pct.vax3m.2.int, bias.i.pct.vax3m.3.int, bias.i.pct.vax3m.4.int, bias.i.pct.vax3m.5.int, bias.i.pct.vax3m.6.int, bias.i.pct.vax3m.7.int, bias.i.pct.vax3m.8.int, bias.i.pct.vax3m.9.int, bias.i.pct.vax3m.10.int,
    bias.s.pct.vax3m.1.int, bias.s.pct.vax3m.2.int, bias.s.pct.vax3m.3.int, bias.s.pct.vax3m.4.int, bias.s.pct.vax3m.5.int, bias.s.pct.vax3m.6.int, bias.s.pct.vax3m.7.int, bias.s.pct.vax3m.8.int, bias.s.pct.vax3m.9.int, bias.s.pct.vax3m.10.int,
    
    bias.i.pct.vax4m.1.int, bias.i.pct.vax4m.2.int, bias.i.pct.vax4m.3.int, bias.i.pct.vax4m.4.int, bias.i.pct.vax4m.5.int, bias.i.pct.vax4m.6.int, bias.i.pct.vax4m.7.int, bias.i.pct.vax4m.8.int, bias.i.pct.vax4m.9.int, bias.i.pct.vax4m.10.int,
    bias.s.pct.vax4m.1.int, bias.s.pct.vax4m.2.int, bias.s.pct.vax4m.3.int, bias.s.pct.vax4m.4.int, bias.s.pct.vax4m.5.int, bias.s.pct.vax4m.6.int, bias.s.pct.vax4m.7.int, bias.s.pct.vax4m.8.int, bias.s.pct.vax4m.9.int, bias.s.pct.vax4m.10.int,
    
    bias.i.pct.vax5m.1.int, bias.i.pct.vax5m.2.int, bias.i.pct.vax5m.3.int, bias.i.pct.vax5m.4.int, bias.i.pct.vax5m.5.int, bias.i.pct.vax5m.6.int, bias.i.pct.vax5m.7.int, bias.i.pct.vax5m.8.int, bias.i.pct.vax5m.9.int, bias.i.pct.vax5m.10.int,
    bias.s.pct.vax5m.1.int, bias.s.pct.vax5m.2.int, bias.s.pct.vax5m.3.int, bias.s.pct.vax5m.4.int, bias.s.pct.vax5m.5.int, bias.s.pct.vax5m.6.int, bias.s.pct.vax5m.7.int, bias.s.pct.vax5m.8.int, bias.s.pct.vax5m.9.int, bias.s.pct.vax5m.10.int,
    
    bias.i.pct.vax6m.1.int, bias.i.pct.vax6m.2.int, bias.i.pct.vax6m.3.int, bias.i.pct.vax6m.4.int, bias.i.pct.vax6m.5.int, bias.i.pct.vax6m.6.int, bias.i.pct.vax6m.7.int, bias.i.pct.vax6m.8.int, bias.i.pct.vax6m.9.int, bias.i.pct.vax6m.10.int,
    bias.s.pct.vax6m.1.int, bias.s.pct.vax6m.2.int, bias.s.pct.vax6m.3.int, bias.s.pct.vax6m.4.int, bias.s.pct.vax6m.5.int, bias.s.pct.vax6m.6.int, bias.s.pct.vax6m.7.int, bias.s.pct.vax6m.8.int, bias.s.pct.vax6m.9.int, bias.s.pct.vax6m.10.int,
    
    bias.i.pct.doses2.1.int, bias.i.pct.doses2.2.int, bias.i.pct.doses2.3.int, bias.i.pct.doses2.4.int, bias.i.pct.doses2.5.int, bias.i.pct.doses2.6.int, #bias.i.pct.doses2.7.int, bias.i.pct.doses2.8.int, bias.i.pct.doses2.9.int, bias.i.pct.doses2.10.int,
    bias.s.pct.doses2.1.int, bias.s.pct.doses2.2.int, bias.s.pct.doses2.3.int, bias.s.pct.doses2.4.int, bias.s.pct.doses2.5.int, bias.s.pct.doses2.6.int, bias.s.pct.doses2.7.int, bias.s.pct.doses2.8.int, bias.s.pct.doses2.9.int, bias.s.pct.doses2.10.int,
    
    bias.i.pct.doses3.1.int, bias.i.pct.doses3.2.int, bias.i.pct.doses3.3.int, bias.i.pct.doses3.4.int, bias.i.pct.doses3.5.int, bias.i.pct.doses3.6.int, bias.i.pct.doses3.7.int, #bias.i.pct.doses3.8.int, bias.i.pct.doses3.9.int, bias.i.pct.doses3.10.int,
    bias.s.pct.doses3.1.int, bias.s.pct.doses3.2.int, bias.s.pct.doses3.3.int, bias.s.pct.doses3.4.int, bias.s.pct.doses3.5.int, bias.s.pct.doses3.6.int, bias.s.pct.doses3.7.int, bias.s.pct.doses3.8.int, bias.s.pct.doses3.9.int, bias.s.pct.doses3.10.int,
    
    bias.i.pct.doses4.1.int, bias.i.pct.doses4.2.int, bias.i.pct.doses4.3.int, bias.i.pct.doses4.4.int, bias.i.pct.doses4.5.int, bias.i.pct.doses4.6.int, bias.i.pct.doses4.7.int, bias.i.pct.doses4.8.int, bias.i.pct.doses4.9.int, bias.i.pct.doses4.10.int,
    bias.s.pct.doses4.1.int, bias.s.pct.doses4.2.int, bias.s.pct.doses4.3.int, bias.s.pct.doses4.4.int, bias.s.pct.doses4.5.int, bias.s.pct.doses4.6.int, bias.s.pct.doses4.7.int, bias.s.pct.doses4.8.int, bias.s.pct.doses4.9.int, bias.s.pct.doses4.10.int,
    
    bias.i.pct.doses5.1.int, bias.i.pct.doses5.2.int, bias.i.pct.doses5.3.int, bias.i.pct.doses5.4.int, bias.i.pct.doses5.5.int, bias.i.pct.doses5.6.int, bias.i.pct.doses5.7.int, bias.i.pct.doses5.8.int, bias.i.pct.doses5.9.int, bias.i.pct.doses5.10.int,
    bias.s.pct.doses5.1.int, bias.s.pct.doses5.2.int, bias.s.pct.doses5.3.int, bias.s.pct.doses5.4.int, bias.s.pct.doses5.5.int, bias.s.pct.doses5.6.int, bias.s.pct.doses5.7.int, bias.s.pct.doses5.8.int, bias.s.pct.doses5.9.int, bias.s.pct.doses5.10.int,
    
    bias.i.pct.msv1.1.int, bias.i.pct.msv1.2.int, bias.i.pct.msv1.3.int, bias.i.pct.msv1.4.int, bias.i.pct.msv1.5.int, bias.i.pct.msv1.6.int, bias.i.pct.msv1.7.int, bias.i.pct.msv1.8.int, bias.i.pct.msv1.9.int, bias.i.pct.msv1.10.int,
    bias.s.pct.msv1.1.int, bias.s.pct.msv1.2.int, bias.s.pct.msv1.3.int, bias.s.pct.msv1.4.int, bias.s.pct.msv1.5.int, bias.s.pct.msv1.6.int, bias.s.pct.msv1.7.int, bias.s.pct.msv1.8.int, bias.s.pct.msv1.9.int, bias.s.pct.msv1.10.int,
    
    bias.i.pct.msv3.1.int, bias.i.pct.msv3.2.int, bias.i.pct.msv3.3.int, bias.i.pct.msv3.4.int, bias.i.pct.msv3.5.int, bias.i.pct.msv3.6.int, bias.i.pct.msv3.7.int, bias.i.pct.msv3.8.int, bias.i.pct.msv3.9.int, bias.i.pct.msv3.10.int,
    bias.s.pct.msv3.1.int, bias.s.pct.msv3.2.int, bias.s.pct.msv3.3.int, bias.s.pct.msv3.4.int, bias.s.pct.msv3.5.int, bias.s.pct.msv3.6.int, bias.s.pct.msv3.7.int, bias.s.pct.msv3.8.int, bias.s.pct.msv3.9.int, bias.s.pct.msv3.10.int,
    
    bias.i.pct.msv5.1.int, bias.i.pct.msv5.2.int, bias.i.pct.msv5.3.int, bias.i.pct.msv5.4.int, bias.i.pct.msv5.5.int, bias.i.pct.msv5.6.int, bias.i.pct.msv5.7.int, bias.i.pct.msv5.8.int, bias.i.pct.msv5.9.int, bias.i.pct.msv5.10.int,
    bias.s.pct.msv5.1.int, bias.s.pct.msv5.2.int, bias.s.pct.msv5.3.int, bias.s.pct.msv5.4.int, bias.s.pct.msv5.5.int, bias.s.pct.msv5.6.int, bias.s.pct.msv5.7.int, bias.s.pct.msv5.8.int, bias.s.pct.msv5.9.int, bias.s.pct.msv5.10.int,
    
    bias.i.pct.msv12.1.int, bias.i.pct.msv12.2.int, bias.i.pct.msv12.3.int, bias.i.pct.msv12.4.int, bias.i.pct.msv12.5.int, #bias.i.pct.msv12.6.int, bias.i.pct.msv12.7.int, bias.i.pct.msv12.8.int, bias.i.pct.msv12.9.int, bias.i.pct.msv12.10.int,
    bias.s.pct.msv12.1.int, bias.s.pct.msv12.2.int, bias.s.pct.msv12.3.int, bias.s.pct.msv12.4.int, bias.s.pct.msv12.5.int, bias.s.pct.msv12.6.int, bias.s.pct.msv12.7.int, bias.s.pct.msv12.8.int, bias.s.pct.msv12.9.int, bias.s.pct.msv12.10.int
  )


ma.results <- bind_rows(ve.results, negve.results, bias.results, bias.pct.results)
int.results <- bind_rows(ve.int.results, bias.int.results, bias.pct.int.results)


saveRDS(ma.results, file = paste("tnd_reinfection_metareg_", Sys.Date(), ".RDS", sep=""))
saveRDS(int.results, file = paste("tnd_reinfection_metareg_intercept_only_", Sys.Date(), ".RDS", sep=""))


# rm("eprep12id", "eprep12ir", "eprep12iw", "eprep12sd", "eprep12sr", "eprep12sw", 
#    "inf.prev.sum", "inf.prot.sum", "list.of.packages", "mods.bias", "mods.sum", 
#    "new.packages")
# 
# save.image(file = paste("tnd_reinfection_metareg_", Sys.Date(), ".RData", sep=""))

##############
## end code ##
##############
