# Supplementary material for: Bias and negative values of COVID-19 vaccine effectiveness estimates from a test-negative design without controlling for prior SARS-CoV-2 infection
Source: Nat Commun. 2024 Nov 20;15:10062. doi: 10.1038/s41467-024-54404-w (PMC11579392; doi:10.1038/s41467-024-54404-w)
Supplement: Supplementary file 3 — Supplementary Code 1 [file 41467_2024_54404_MOESM3_ESM.zip › tnd_reinfection_summary.R]

##################################
## TND reinfection simulations  ##
## create dataset of parameters ##
##################################

rm(list=ls(all=TRUE))

# change scientific notation
options(scipen = 50, digits = 5)

# load relevant packages
list.of.packages = c("tidyverse", "ggplot2", "wesanderson", "ggsci", "RColorBrewer", "ggrepel", 
                     "ggpubr", "cowplot", "flextable", "ggridges", "distr", "lubridate", 
                     "fitdistrplus", "MMWRweek")
new.packages = list.of.packages[!(list.of.packages %in% installed.packages()[,"Package"])]
if(length(new.packages)) install.packages(new.packages)
lapply(list.of.packages, require, character.only = TRUE)

detach("package:dplyr")
library(dplyr)

# set working directory
setwd(dirname(rstudioapi::getActiveDocumentContext()$path))

###############
# data import #
###############

# parameters
load("tnd_reinfection_param_2024-02-08.RData")

ana.param <- 
  mutate(ana.param,
         i = row_number(),
         vp.f = fct_recode(factor(vp),
                           # "No VP waning" = "1",
                           "VP wanes by 48(24) wks" = "1",
                           "VP wanes by 24(12) wks" = "2"),
         ip.f = fct_recode(factor(ip),
                           # "No IP waning" = "1",
                           "IP wanes by 96 wks" = "1",
                           "IP wanes by 72 wks" = "2"),
         hp.f = fct_recode(factor(hp),
                           "Additional 30% either" = "1",
                           "Additional 10% VP or 30% IP" = "2"),
         hp.f1 = fct_recode(factor(hp),
                            "Additional 30%\neither" = "1",
                            "Additional 10%\nVP or 30% IP" = "2"),
         case.dist.f = fct_recode(factor(case.dist),
                                  "Constant, 2%" = "1",
                                  "Constant, 4%" = "2",
                                  "Peak, 4%" = "3",
                                  "Peak, 6%" = "4"),
         vax.f = fct_recode(factor(vax),
                            "10% vaccination" = "1", 
                            "25% vaccination" = "2"),
         vax.f1 = fct_recode(factor(vax),
                             "10% vacc'n" = "1", 
                             "25% vacc'n" = "2"),
         # vax.dist.f = fct_recode(factor(vax.dist),
         #                         "Before case peak" = "1",
         #                         "During case peak" = "2",
         #                         "After case peak" = "3"),
         vax.dist.f = fct_recode(factor(vax.dist),
                                 "Weeks 1-12" = "1",
                                 "Weeks 11-22" = "2",
                                 "Weeks 21-32" = "3"),
         late.tnd.f = fct_recode(factor(late.tnd),
                                 "Weeks 11-22" = "1", 
                                 "Weeks 21-32" = "2",
                                 "Weeks 1-32" = "3",
                                 "Weeks 1-12" = "4"),
         late.tnd.f = fct_relevel(late.tnd.f, "Weeks 1-12", "Weeks 11-22", "Weeks 21-32", "Weeks 1-32"),
         type.f = fct_recode(factor(type),
                             "Infection" = "1", 
                             "Hospitalization" = "2")
  )


pop.param <- 
  mutate(pop.param,
         i = row_number(),
         vp.f = fct_recode(factor(vp),
                           # "No VP waning" = "1",
                           "VP wanes by 48(24) wks" = "1",
                           "VP wanes by 24(12) wks" = "2"),
         ip.f = fct_recode(factor(ip),
                           # "No IP waning" = "1",
                           "IP wanes by 96 wks" = "1",
                           "IP wanes by 72 wks" = "2"),
         hp.f = fct_recode(factor(hp),
                           "Additional 30% either" = "1",
                           "Additional 10% VP or 30% IP" = "2"),
         hp.f1 = fct_recode(factor(hp),
                            "Additional 30%\neither" = "1",
                            "Additional 10%\nVP or 30% IP" = "2")
  ) %>% 
  filter(i <= 8)


## output
out.files <- c(list.files("./reinfection_output_2024-02-08", pattern=".RDS", full.names=TRUE))
# vp.only.files <- c(list.files("./vp_only_output_2024-02-08", pattern=".RDS", full.names=TRUE))


# inf.files <- out.files[(grepl("_inf", out.files))]
# inf.list <- lapply(inf.files, readRDS)
# infs <- do.call(bind_rows, inf.list)
# 
# inf.prot.sum <-
#   select(infs, i, j, wk, n.prot0:inf.prot100) %>%
#   pivot_longer(cols = c("n.prot0", "inf.prot0",
#                         "n.prot1", "inf.prot1",
#                         "n.prot25", "inf.prot25",
#                         "n.prot50", "inf.prot50",
#                         "n.prot90", "inf.prot90",
#                         "n.prot100", "inf.prot100"),
#                names_to = "name",
#                values_to = "value") %>%
#   mutate(
#     number = str_extract(name, '[0-9]+'),
#     var = case_when(
#       str_detect(name, "inf.")==T ~ "inf",
#       str_detect(name, "n.")==T ~ "n")
#   ) %>%
#   select(-name) %>%
#   pivot_wider(id_cols = c(i, j, wk, number), names_from = var, values_from = value) %>%
#   mutate(prev.prot = inf/n*100) %>%
#   group_by(i, wk, number) %>%
#   summarize(
#     n = n(),
#     prev.prot.md = median(prev.prot, na.rm = T),
#     prev.prot.lwr = quantile(prev.prot, prob=0.025, na.rm = T),
#     prev.prot.upr = quantile(prev.prot, prob=0.975, na.rm = T)
#   ) %>%
#   ungroup %>%
#   left_join(ana.param, by = "i")
# 
# 
# infs <-
#   left_join(
#     infs,
#     ana.param,
#     by = "i"
#   )
# 
# 
# inf.prev.sum <-
#   mutate(
#     infs,
#     prev = inf/1e5*100
#   ) %>%
#   group_by(i, wk) %>%
#   summarize(
#     n = n(),
#     prev.md = median(prev, na.rm = T),
#     prev.lwr = quantile(prev, prob=0.025, na.rm = T),
#     prev.upr = quantile(prev, prob=0.975, na.rm = T)
#   ) %>%
#   ungroup %>%
#   left_join(ana.param, by = "i")


## summarize populations
popsum.files <- c(list.files("./reinfection_popsum_2024-07-12", pattern=".RDS", full.names=TRUE))
popsum.list <- lapply(popsum.files, readRDS)
popsums <- do.call(bind_rows, popsum.list) %>% 
  left_join(pop.param, by = c("i" = "id"))


# sum.files <- out.files[(grepl("_sum", out.files))]
# sum.list <- lapply(sum.files, readRDS)
# sums <- do.call(bind_rows, sum.list)


# mean(sums$start.i4/1e5)

# 
# 
# sum.doses <- 
#   group_by(sums, i) %>% 
#   summarize(
#     mn0 = mean(start.doses0),
#     mn1 = mean(start.doses1),
#     mn2 = mean(start.doses2),
#     mn3 = mean(start.doses3)
#   ) %>% 
#   mutate(
#     pct.1 = (mn1+mn2+mn3)/1e5*100,
#     pct.2 = (mn2+mn3)/1e5*100,
#     pct.3 = (mn3)/1e5*100
#   ) %>% 
#   ungroup %>% 
#   left_join(ana.param, by = "i")
# 
# 
# # summarize(sum.doses,
# #           min.1 = min(pct.1),
# #           max.1 = max(pct.1),
# #           min.2 = min(pct.2),
# #           max.2 = max(pct.2),
# #           min.3 = min(pct.3),
# #           max.3 = max(pct.3))
# 
# 
# rm(infs)
# rm(inf.list)
# rm(sums)
# rm(sum.list)


## ve output
mod.files <- out.files[grepl("_mod", out.files)]
# mod.files <- mod.files[1]
mod.list <- lapply(mod.files, readRDS)
mods <- do.call(bind_rows, mod.list)
rm(mod.list)

# vp.only.mod.files <- vp.only.files[grepl("_mod", vp.only.files)]
# # vp.only.mod.files <- vp.only.mod.files[1]
# vp.only.mod.list <- lapply(vp.only.mod.files, readRDS)
# vp.onlys <- do.call(bind_rows, vp.only.mod.list)
# rm(vp.only.mod.list)


# test.dat <- 
#   data.frame(table(mods$i)) %>% 
#   mutate(i=as.numeric(Var1),
#          id=row_number()) %>% 
#   filter(i != id)

# # look for unstable estimates
# quantile(mods$se, probs=seq(0.9, 0.99, 0.01), na.rm = T)
# 
# hi.se <- filter(mods, se > 2)
# low.n <- filter(mods, n < 20)
# 
# param641 <- filter(ana.param, i==641)
# mods641 <- filter(mods, i==641, param=="doses4")
# 
# 
# 
# mods1 <- filter(mods, n > 100)
# quantile(mods1$se, probs=seq(0.9, 0.99, 0.01), na.rm = T)
# summary(mods1$se)
# 
# 
# test.dat <- filter(mods, i == 512)
# test.dat <- filter(mods, pos / n > .9)
# 
# mods %>% 
#   left_join(ana.param, by = "i") %>% 
#   mutate(pr.case = pos / n) %>% 
#   group_by(type.f) %>% 
#   summarize(
#     mn.pr = mean(pr.case, na.rm = T)
#   )


# hi.se <- filter(vp.onlys, se > 1)
# 
# 
# 
# test.dat <- filter(mods, !(n == 0 | n.ref == 0), n < 300 | n.ref < 300)
# summary(test.dat)
# 
# test.dat <- filter(vp.onlys, n >= 500, n.ref >= 500)
# summary(test.dat)
# 
# 
# mods <- filter(mods, n >= 500, n.ref >= 500)
# vp.onlys <- filter(vp.onlys, n >= 500, n.ref >= 500)


# prob.sims <- filter(mods, se > 2 | est > 1)
# 
# prob.sims <-
#   mutate(
#     prob.sims,
#     ve = case_when(
#       est > 1 ~ (1-exp(1))*100,
#       TRUE ~ (1-exp(est))*100
#     ),    
#     ve.upr = case_when(
#       se < 2 & est <= 1 ~ (1-exp(X2.5..))*100,
#       se < 2 & est > 1 ~ (1-exp(1 + qt(0.025, n+n.ref-2) * se))*100,
#       TRUE ~ (1-exp(est + qt(0.025, n+n.ref-2) * 5))*100
#     ),
#     ve.lwr = case_when(
#       se < 2 & est <= 1 ~ (1-exp(X97.5..))*100,
#       se < 2 & est > 1 ~ (1-exp(1 + qt(0.975, n+n.ref-2) * se))*100,
#       TRUE ~ (1-exp(est + qt(0.975, n+n.ref-2) * 5))*100
#     )
#   ) 
#   
# 
# hi.est <- filter(mods, est > 1)
# 
# hi.est1 <-
#   mutate(
#     hi.est,
#     est1 = case_when(
#       est > 1 ~ 1,
#       TRUE ~ est
#     ),
#     X2.5.. = case_when(
#       se < 2 ~ X2.5..,
#       TRUE ~ est + qt(0.025, n+n.ref-2) * 5
#     ),
#     X97.5.. = case_when(
#       se < 2 ~ X97.5..,
#       TRUE ~ est + qt(0.975, n+n.ref-2) * 5
#     ),    
#     
#     ve = (1-exp(est))*100,
#     ve.lwr = (1-exp(X97.5..))*100,
#     ve.upr = (1-exp(X2.5..))*100
#   ) 
# 
# 
# 
# qt(0.025, 17+4662-2)
# 
# log(1-(-200/100))
# 
# (1-exp(1))*100


mods <-
  mutate(
    mods,
    # ve = (1-exp(est))*100,
    # ve.lwr = (1-exp(X97.5..))*100,
    # ve.upr = (1-exp(X2.5..))*100
    
    # fix problematic estimates 
    ve = case_when(
      est > 1 ~ (1-exp(1))*100,
      TRUE ~ (1-exp(est))*100
    ),    
    ve.upr = case_when(
      se < 2 & est <= 1 ~ (1-exp(X2.5..))*100,
      se < 2 & est > 1 ~ (1-exp(1 + qt(0.025, n+n.ref-2) * se))*100,
      TRUE ~ (1-exp(est + qt(0.025, n+n.ref-2) * 5))*100
    ),
    ve.lwr = case_when(
      se < 2 & est <= 1 ~ (1-exp(X97.5..))*100,
      se < 2 & est > 1 ~ (1-exp(1 + qt(0.975, n+n.ref-2) * se))*100,
      TRUE ~ (1-exp(est + qt(0.975, n+n.ref-2) * 5))*100
    ) 
  ) %>% 
  mutate(
    param.f = fct_recode(factor(param),
                         "Analysis period" = "ap.vax1",
                         
                         "Last 2 months" = "vax2m1",
                         "Last 3 months" = "vax3m1",
                         "Last 4 months" = "vax4m1",
                         "Last 5 months" = "vax5m1",
                         "Last 6 months" = "vax6m1",
                         
                         "2 doses" = "doses1",
                         "3 doses" = "doses2",
                         "4 doses" = "doses3",
                         "5 doses" = "doses4",
                         "6 doses" = "doses5",
                         
                         "1-2 months" = "msv1",
                         "3-4 months" = "msv3",
                         "5-11 months" = "msv5",
                         "12+ months" = "msv12"),
    param.f = fct_relevel(param.f,
                          "Analysis period",
                          "Last 2 months", "Last 3 months", "Last 4 months", "Last 5 months", "Last 6 months",
                          "2 doses", "3 doses", "4 doses", "5 doses", "6 doses",
                          "1-2 months", "3-4 months", "5-11 months", "12+ months"),
    model.type.f = fct_recode(factor(model.type),
                              "AP" = "1",
                              "2mo" = "2",
                              "3mo" = "3",
                              "4mo" = "4",
                              "5mo" = "5",
                              "6mo" = "6",
                              "Doses" = "7",
                              "Waning" = "8"),
    model.pi.f = fct_recode(factor(model.pi),
                            "No" = "0",
                            "Yes" = "1")
  ) %>%
  rename(est.lwr=X2.5.., est.upr=X97.5..)


# vp.onlys <-
#   mutate(
#     vp.onlys,
#     # ve = (1-exp(est))*100,
#     # ve.lwr = (1-exp(X97.5..))*100,
#     # ve.upr = (1-exp(X2.5..))*100
#     
#     # fix ve calcs for unstable estimates 
#     ## if or > 1 then truncate at or=1
#     ## if se > 2 then substitute se=5
#     ve = case_when(
#       est > 1 ~ (1-exp(1))*100,
#       TRUE ~ (1-exp(est))*100
#     ),    
#     ve.upr = case_when(
#       se < 2 & est <= 1 ~ (1-exp(X2.5..))*100,
#       se < 2 & est > 1 ~ (1-exp(1 + qt(0.025, n+n.ref-2) * se))*100,
#       TRUE ~ (1-exp(est + qt(0.025, n+n.ref-2) * 5))*100
#     ),
#     ve.lwr = case_when(
#       se < 2 & est <= 1 ~ (1-exp(X97.5..))*100,
#       se < 2 & est > 1 ~ (1-exp(1 + qt(0.975, n+n.ref-2) * se))*100,
#       TRUE ~ (1-exp(est + qt(0.975, n+n.ref-2) * 5))*100
#     )
#   ) %>% 
#   mutate(
#     param.f = fct_recode(factor(param),
#                          "Analysis period" = "ap.vax1",
#                          
#                          "Last 2 months" = "vax2m1",
#                          "Last 3 months" = "vax3m1",
#                          "Last 4 months" = "vax4m1",
#                          "Last 5 months" = "vax5m1",
#                          "Last 6 months" = "vax6m1",
#                          
#                          "2 doses" = "doses1",
#                          "3 doses" = "doses2",
#                          "4 doses" = "doses3",
#                          "5 doses" = "doses4",
#                          
#                          "1-2 months" = "msv1",
#                          "3-4 months" = "msv3",
#                          "5-11 months" = "msv5",
#                          "12+ months" = "msv12"),
#     param.f = fct_relevel(param.f,
#                           "Analysis period",
#                           "Last 2 months", "Last 3 months", "Last 4 months", "Last 5 months", "Last 6 months",
#                           "2 doses", "3 doses", "4 doses", "5 doses",
#                           "1-2 months", "3-4 months", "5-11 months", "12+ months"),
#     model.type.f = fct_recode(factor(model.type),
#                               "AP" = "1",
#                               "2mo" = "2",
#                               "3mo" = "3",
#                               "4mo" = "4",
#                               "5mo" = "5",
#                               "6mo" = "6",
#                               "Doses" = "7",
#                               "Waning" = "8")
#   ) %>%
#   rename(est.lwr=X2.5.., est.upr=X97.5..)


# check for "blank" or "empty" rows, i.e., exposure categories with no observations
blank.mods <- filter(mods, is.na(est))
table(blank.mods$param)

# blank.vp.onlys <- filter(vp.onlys, is.na(est))
# table(blank.vp.onlys$param)

doses5 <- filter(mods, param == "doses5") %>%
  mutate(
    no.est = case_when(
      is.na(est) ~ 1,
      TRUE ~ 0
    )
  )
table(doses5$no.est)

# doses5 <- filter(vp.onlys, param == "doses5") %>%
#   mutate(
#     no.est = case_when(
#       is.na(est) ~ 1,
#       TRUE ~ 0
#     )
#   )
# table(doses5$no.est)


# all 6 dose rows empty
# remove all 6-dose

mods <- filter(mods, param != "doses5", !is.na(est)) %>% 
  mutate(param.f=factor(param.f))

# vp.onlys <- filter(vp.onlys, param != "doses5", !is.na(est)) %>% 
#   mutate(param.f=factor(param.f))


# frequencies of unstable estimates 
## total sims
nrow(mods)#+nrow(vp.onlys)

## if or > 1 then truncate at or=1
nrow(filter(mods, est > 1))# + nrow(filter(vp.onlys, est > 1))

bind_rows(filter(mods, est > 1)) %>% #, filter(vp.onlys, est > 1)) %>% 
  group_by(param) %>% 
  count

bind_rows(filter(mods, est > 1)) %>% #, filter(vp.onlys, est > 1)) %>% 
  summarize(
    med.n = median(n),
    min.n = min(n),
    max.n = max(n)
  ) 


## if se > 2 then substitute se=5
nrow(filter(mods, se >= 2))# + nrow(filter(vp.onlys, se >= 2))

bind_rows(filter(mods, se >= 2)) %>% #, filter(vp.onlys, se >= 2)) %>% 
  group_by(param) %>% 
  count


nrow(filter(mods, est > 1, se >= 2))# + nrow(filter(vp.onlys, est > 1, se >= 2))


(260+4178-2)/21504000


mods.sum <- 
  group_by(mods,
           i, 
           model.type, model.type.f, model.pi, model.pi.f, 
           param, param.f) %>% 
  summarize(
    n = n(),
    ve.mn = mean(ve, na.rm = T),
    ve.s2 = var(ve, na.rm = T),
    ve.md = median(ve, na.rm = T),
    ve.lwr = quantile(ve, prob=0.025, na.rm = T),
    ve.upr = quantile(ve, prob=0.975, na.rm = T),
    ve.neg = sum(ve < 0, na.rm = T)
  ) %>% 
  ungroup %>% 
  left_join(ana.param, by = "i")


# vp.onlys.sum <- 
#   group_by(vp.onlys,
#     i, 
#     model.type, model.type.f,  
#     param, param.f) %>% 
#   summarize(
#     n = n(),
#     ve.mn = mean(ve, na.rm = T),
#     ve.s2 = var(ve, na.rm = T),
#     ve.md = median(ve, na.rm = T),
#     ve.lwr = quantile(ve, prob=0.025, na.rm = T),
#     ve.upr = quantile(ve, prob=0.975, na.rm = T),
#     ve.neg = sum(ve < 0, na.rm = T)
#   ) %>% 
#   ungroup %>% 
#   left_join(ana.param, by = "i")


# mods.sum <- 
#   bind_rows(
#     mods.sum %>% mutate(prior.imm=1),
#     vp.onlys.sum %>% mutate(prior.imm=0)) %>% 
#   mutate(
#     prior.imm.f = fct_recode(factor(prior.imm),
#                              "No" = "0",
#                              "Yes" = "1")
#   )  


mods.sum <- 
    mods.sum %>% 
  mutate(
    prior.imm=1,
    prior.imm.f = fct_recode(factor(prior.imm),
                             "No" = "0",
                             "Yes" = "1")
  )  


# mods.bias <- subset(mods, !(param %in% c("(Intercept)", "n.prior.i",
#                                          "msi.cat1", "msi.cat2", "msi.cat3",
#                                          "msi.cat4", "msi.cat5")))
# 
# vp.onlys.bias <- subset(vp.onlys,
#                         !(param %in% c("(Intercept)", "n.prior.i",
#                                        "msi.cat1", "msi.cat2", "msi.cat3",
#                                        "msi.cat4", "msi.cat5"))) %>% 
#   rename(ve.no.ip=ve)


mods.bias <- 
  select(mods,
         model.type:model.pi, param, param.f, i, j, ve) %>% 
  pivot_wider(
    id_cols = c("i", "j", "param", "param.f", "model.type"),
    names_from = "model.pi",
    names_prefix = "ve.",
    values_from = "ve"
  ) %>% 
  # left_join(
  #   vp.onlys %>% rename(ve.no.ip=ve),
  #   by = c("i", "j", "model.type", "param", "param.f")
  # ) %>% 
  mutate(
    bias.pi = ve.0-ve.1 #,
    # bias.ip0 = ve.0-ve.no.ip,
    # bias.ip1 = ve.1-ve.no.ip
  ) %>% 
  group_by(i, param, param.f, model.type) %>% 
  summarize(
    n = n(),

    bias.pi.mn = mean(bias.pi, na.rm = T),
    bias.pi.s2 = var(bias.pi, na.rm = T),
    bias.pi.md = median(bias.pi, na.rm = T),
    bias.pi.lwr = quantile(bias.pi, prob=0.025, na.rm = T),
    bias.pi.upr = quantile(bias.pi, prob=0.975, na.rm = T),
    
    # bias.ip0.mn = mean(bias.ip0, na.rm = T),
    # bias.ip0.s2 = var(bias.ip0, na.rm = T),
    # bias.ip0.md = median(bias.ip0, na.rm = T),
    # bias.ip0.lwr = quantile(bias.ip0, prob=0.025, na.rm = T),
    # bias.ip0.upr = quantile(bias.ip0, prob=0.975, na.rm = T),
    # 
    # bias.ip1.mn = mean(bias.ip1, na.rm = T),
    # bias.ip1.s2 = var(bias.ip1, na.rm = T),
    # bias.ip1.md = median(bias.ip1, na.rm = T),
    # bias.ip1.lwr = quantile(bias.ip1, prob=0.025, na.rm = T),
    # bias.ip1.upr = quantile(bias.ip1, prob=0.975, na.rm = T)
    
    bias.1 = sum(abs(bias.pi) < 1, na.rm = T),
    bias.2 = sum(abs(bias.pi) < 2, na.rm = T),
    bias.3 = sum(abs(bias.pi) < 3, na.rm = T),
    bias.4 = sum(abs(bias.pi) < 4, na.rm = T),
    bias.5 = sum(abs(bias.pi) < 5, na.rm = T),
    bias.6 = sum(abs(bias.pi) < 6, na.rm = T),
    bias.7 = sum(abs(bias.pi) < 7, na.rm = T),
    bias.8 = sum(abs(bias.pi) < 8, na.rm = T),
    bias.9 = sum(abs(bias.pi) < 9, na.rm = T),
    bias.10 = sum(abs(bias.pi) < 10, na.rm = T)
    ) %>% 
  ungroup %>% 
  left_join(ana.param, by = "i")


rm(list = setdiff(ls(), 
                  c(#"infs", "mods", 
                    "sums", "popsums",
                    "inf.prot.sum", "inf.prev.sum",
                    "mods.sum", "mods.bias"#, "mods.bias.est"
                  ))) 


############
## output ##
############

save.image(file = paste("tnd_reinfection_summary_", Sys.Date(), ".RData", sep=""))


##############
## end code ##
##############
