# Supplementary material for: Bias and negative values of COVID-19 vaccine effectiveness estimates from a test-negative design without controlling for prior SARS-CoV-2 infection
Source: Nat Commun. 2024 Nov 20;15:10062. doi: 10.1038/s41467-024-54404-w (PMC11579392; doi:10.1038/s41467-024-54404-w)
Supplement: Supplementary file 3 — Supplementary Code 1 [file 41467_2024_54404_MOESM3_ESM.zip › fig.s.R]

# output manuscript figure
plot1.1 <- 
  ggplot(data=filter(plot.dat, est.type=="VE") %>%
           mutate(est.type=factor(est.type)),
         aes(x = estimate, y = fct_rev(level), xmin = lwr, xmax = upr)) +
  geom_rect(data=filter(ovr.dat, est.type=="VE") %>%
              mutate(est.type=factor(est.type)),
            aes(xmin = lwr,xmax = upr,ymin = -Inf,ymax = Inf),
            fill="grey80", inherit.aes=F)+
  geom_vline(data=filter(ovr.dat, est.type=="VE") %>%
               mutate(est.type=factor(est.type)), 
             aes(xintercept=estimate), linetype=2, inherit.aes=F) +
  geom_errorbarh(height=0.0, size=1) +
  geom_point(pch=21, color="black", fill="gray50", size=3) +
  labs(y=NULL,
       x="Percentage (%)\n") +
  facet_grid(var~est.type, scales = "free", space = "free_y", switch = "y") +
  guides(fill = guide_legend(nrow = 1, title.position = "left"),
         color = guide_legend(nrow = 1, title.position = "left")) +
  theme(legend.position="top",
        legend.justification = "left",
        legend.text.align = 0,
        legend.title=element_blank(),
        legend.text=element_text(size=12),
        legend.background = element_rect(fill="white", colour=NULL),
        panel.grid.major = element_blank(),
        panel.background = element_rect(fill='white', colour='grey75'),
        panel.grid.minor=element_blank(),
        panel.spacing = unit(0.2, "lines"),
        # axis.text.y=element_blank(),
        axis.ticks.y=element_blank(),        
        axis.title=element_text(size=10),
        # axis.text.x=element_text(colour="black", size=8, angle = 0, vjust = 0.5, hjust=1),
        # axis.text.y=element_text(colour="black", size=8),
        axis.text=element_text(colour="black", size=10),
        strip.text.x = element_text(face="bold", size=10, angle = 0),
        strip.text.y.left = element_text(hjust=0, vjust=1, angle=0, 
                                         face="bold", size=10),
        strip.placement = "outside",
        plot.margin=unit(c(0.1, 0.1, 0.5, 0.1), 'cm'))


plot1.2 <- 
  ggplot(data=plot.bias.dat %>%
           mutate(est.type=factor(est.type)),
         aes(x = estimate, y = fct_rev(level), xmin = lwr, xmax = upr)) +
  geom_rect(data=ovr.bias.dat %>%
              mutate(est.type=factor(est.type)),
            aes(xmin = lwr,xmax = upr,ymin = -Inf,ymax = Inf),
            fill="grey80", inherit.aes=F)+
  geom_vline(data=ovr.bias.dat %>%
               mutate(est.type=factor(est.type)), 
             aes(xintercept=estimate), linetype=2, inherit.aes=F) +
  geom_errorbarh(height=0.0, size=1) +
  geom_point(pch=21, color="black", fill="gray50", size=3) +
  labs(y=NULL,
       x="Percentage\npoints") +
  facet_grid(var~est.type, scales = "free", space = "free_y", switch = "y") +
  guides(fill = guide_legend(nrow = 1, title.position = "left"),
         color = guide_legend(nrow = 1, title.position = "left")) +
  theme(legend.position="top",
        legend.justification = "left",
        legend.text.align = 0,
        legend.title=element_blank(),
        legend.text=element_text(size=12),
        legend.background = element_rect(fill="white", colour=NULL),
        panel.grid.major = element_blank(),
        panel.background = element_rect(fill='white', colour='grey75'),
        panel.grid.minor=element_blank(),
        panel.spacing = unit(0.2, "lines"),
        # axis.text.y=element_blank(),
        axis.ticks.y=element_blank(),        
        axis.title=element_text(size=10),
        # axis.text.x=element_text(colour="black", size=8, angle = 0, vjust = 0.5, hjust=1),
        # axis.text.y=element_text(colour="black", size=8),
        axis.text=element_text(colour="black", size=10),
        strip.text.x = element_text(face="bold", size=10, angle = 0),
        strip.text.y.left = element_text(hjust=0, vjust=1, angle=0, 
                                         face="bold", size=10),
        strip.placement = "outside",
        plot.margin=unit(c(0.1, 0.1, 0.5, 0.1), 'cm'))


fig.s <-
  plot_grid(
    plot1.1,
    plot1.2 +
      theme(axis.text.y=element_blank(),
            strip.text.y.left = element_blank(),
            plot.margin=unit(c(0.1, 0.1, 0.5, 0.1), 'cm')),
    nrow = 1,
    rel_widths = c(2.5,1)
  )
