# Supplementary material for: Bias and negative values of COVID-19 vaccine effectiveness estimates from a test-negative design without controlling for prior SARS-CoV-2 infection
Source: Nat Commun. 2024 Nov 20;15:10062. doi: 10.1038/s41467-024-54404-w (PMC11579392; doi:10.1038/s41467-024-54404-w)
Supplement: Supplementary file 3 — Supplementary Code 1 [file 41467_2024_54404_MOESM3_ESM.zip › tnd_loop_v6.R]

for (k in 1:nrow(case.dist.loop)){
  # k <- 1
  
  # grab week value
  k.wk <- case.dist.loop$week[k]
  
  # calc index for entire period
  k.1 <- k + curr.wks
  
  # update current prob of infection
  curr.pr.inf <- case.dist.loop$adj.pr.case[k] * (1-curr.prot)
  
  # weekly probability of getting vaccinated
  wk.pr.vax <- pr.ap.vax[ana.param$vax[i]] * ap.vax.dist$pr.vax[k.1 - nrow(case.dist)]
  
  ## update individual probability of getting vaccinated
  cdl.pr.vax <- rep(0, pop)
  w <- sum(last.i == 0 & ap.vax==0)
  x <- sum(last.i != 0 & ap.vax==0)
  y <- sum(wk.pr.vax * (w+x))
  z <- (w+x) - y
  
  if(y>0){
    if(w==0 & x!=0){
      cdl.pr.vax[last.i != 0 & ap.vax==0] <- y/x
    } else if(w!=0 & x==0) {
      cdl.pr.vax[last.i == 0 & ap.vax==0] <- y/w
    } else {
      A <- uniroot.all(function(A)
        (A * (w - y + A))/((y-A)*(x-A)) - or.vax.pi,
        interval = c(0, y)
      )
      
      if(length(A)>1){
        diff.A <- abs((A/x) - y/(w+x))
        A <- A[diff.A==min(diff.A)]
      }
      
      # vax.pr.naive <- (y-A)/w
      # vax.pr.prior <- A/x
      cdl.pr.vax[last.i == 0 & ap.vax==0] <- (y-A)/w
      cdl.pr.vax[last.i != 0 & ap.vax==0] <- A/x
    }
  }    
  
  rm(w,x,y,z)
  
  # generate inf and vax for week
  curr.inf <- rbinom(pop, 1, curr.pr.inf)
  curr.vax <- rbinom(pop, 1, cdl.pr.vax)
  
  # current prob of sx
  curr.pr.sx <- ifelse(curr.inf==1, pr.sx.i.indiv, pr.sx.u.indiv.adj)
  
  # generate sx for week
  curr.sx <- rbinom(pop, 1, curr.pr.sx)
  
  # update last infection
  prior.i <- last.i
  last.i[which(curr.inf==1)] <- k.1
  
  # update n.i
  n.prior.i <- n.i
  n.i <- n.i + curr.inf    
  
  ## gather data
  d <- data.frame(id=1:pop, wk=k.1, curr.pr.inf=curr.pr.inf, 
                  curr.prot=curr.prot, curr.ip=curr.ip, curr.vp=curr.vp,
                  curr.vax=curr.vax, curr.inf=curr.inf, 
                  n.vax=n.vax, n.prior.i=n.prior.i, n.i=n.i, 
                  prior.i=prior.i, last.i=last.i, last.vax=last.vax, ap.vax=ap.vax,
                  curr.sx=curr.sx, ever.sx=ever.sx,
                  curr.sev=NA, ever.sev=NA)
  
  # data for plots
  # full.dat <- rbind(full.dat, d)
  
  # data for analysis
  tnd.dat <- rbind(tnd.dat, d[d$curr.sx==1 & d$ever.sx==0,])
  
  # update ever.sx
  ever.sx[which(curr.sx==1)] <- 1    
  
  # wk.inf data
  wk.inf.k <- 
    data.frame(
      wk = k.1,
      inf = sum(curr.inf),
      
      n.0 = sum(n.vax==0),
      inf.0 = sum(curr.inf[n.vax==0]), 
      n.1 = sum(n.vax==1),
      inf.1 = sum(curr.inf[n.vax==1]), 
      n.2 = sum(n.vax==2),
      inf.2 = sum(curr.inf[n.vax==2]),
      n.3 = sum(n.vax==3),
      inf.3 = sum(curr.inf[n.vax==3]),
      
      n.prot0 = sum(curr.prot==0),
      inf.prot0 = sum(curr.inf[curr.prot==0]),
      
      n.prot1 = sum(curr.prot > 0 & curr.prot < 0.01),
      inf.prot1 = sum(curr.inf[curr.prot > 0 & curr.prot < 0.01]),
      
      n.prot25 = sum(curr.prot >= 0.01 & curr.prot < 0.25),
      inf.prot25 = sum(curr.inf[curr.prot >= 0.01 & curr.prot < 0.25]),
      
      n.prot50 = sum(curr.prot >= 0.25 & curr.prot < 0.50),
      inf.prot50 = sum(curr.inf[curr.prot >= 0.25 & curr.prot < 0.50]),
      
      n.prot90 = sum(curr.prot >= 0.50 & curr.prot < 0.90),
      inf.prot90 = sum(curr.inf[curr.prot >= 0.50 & curr.prot < 0.90]),
      
      n.prot100 = sum(curr.prot >= 0.90 & curr.prot <= 1.00),
      inf.prot100 = sum(curr.inf[curr.prot >= 0.90 & curr.prot <= 1.00])
    )
  wk.inf <- rbind(wk.inf, wk.inf.k)
  
  # update n.vax
  n.vax <- n.vax + curr.vax
  
  # update ap.vax
  ap.vax[which(curr.vax==1)] <- 1
  
  # last vax
  last.vax[which(curr.vax==1)] <- k.1
  
  # last ime
  last.ime <- apply(cbind(last.i, last.vax), 1, max) 
  
  # update vp
  if (ana.param$vp[i]==1) {
    curr.vp <- prot.wk(wk=k.1, last.wk=last.vax, max.prot=vp2.max, wk0=vp2.wk0[1], multiplier=vp.mult)
  } else if (ana.param$vp[i]==2) {
    curr.vp <- prot.wk(wk=k.1, last.wk=last.vax, max.prot=vp2.max, wk0=vp2.wk0[2], multiplier=vp.mult)
  }       
  
  # update ip
  if (ana.param$ip[i]==1) {
    curr.ip <- prot.wk(wk=k.1, last.wk=last.i, max.prot=ip2.max, wk0=ip2.wk0[1], multiplier=ip.mult)
  } else if (ana.param$ip[i]==2) {
    curr.ip <- prot.wk(wk=k.1, last.wk=last.i, max.prot=ip2.max, wk0=ip2.wk0[2], multiplier=ip.mult)
  }       
  
  
  # update hyb
  if (ana.param$hp[i]==1) {
    curr.hp <- hybrid.30(curr.vp, curr.ip)
  } else if (ana.param$hp[i]==2) {
    curr.hp <- hybrid.uneq(curr.vp, curr.ip)
  } else if (ana.param$hp[i]==3) {
    curr.hp <- hybrid.additive.max(curr.vp, curr.ip)
  } else if (ana.param$hp[i]==4) {
    curr.hp <- hybrid.max(curr.vp, curr.ip)
  }       
  
  
  ## recalculate current protection
  curr.prot <- NA
  curr.prot[last.i == 0 & last.vax == 0] <- 0
  curr.prot[last.i == 0 & last.vax  > 0] <- curr.vp[last.i == 0 & last.vax  > 0]
  curr.prot[last.i  > 0 & last.vax == 0] <- curr.ip[last.i  > 0 & last.vax == 0]
  curr.prot[last.i  > 0 & last.vax  > 0] <- curr.hp[last.i  > 0 & last.vax  > 0]
  
  rm(curr.inf, curr.vax, curr.sx, curr.hp)
}
