# Supplementary material for: Bias and negative values of COVID-19 vaccine effectiveness estimates from a test-negative design without controlling for prior SARS-CoV-2 infection
Source: Nat Commun. 2024 Nov 20;15:10062. doi: 10.1038/s41467-024-54404-w (PMC11579392; doi:10.1038/s41467-024-54404-w)
Supplement: Supplementary file 3 — Supplementary Code 1 [file 41467_2024_54404_MOESM3_ESM.zip › tnd_reinfection_param.R]

##################################
## TND reinfection simulations  ##
## create dataset of parameters ##
##################################

library(tidyverse)
library(MMWRweek)
library(mixtools)
library(distr)
library(lubridate)
library(fitdistrplus)

detach("package:dplyr")
library(dplyr)

# remove any objects
rm(list=ls(all=TRUE))

# set working directory
setwd(dirname(rstudioapi::getActiveDocumentContext()$path))

# functions
estBetaParams <- function(mu, var) {
  alpha <- ((1 - mu) / var - 1 / mu) * mu ^ 2
  beta <- alpha * (1 / mu - 1)
  return(params = list(alpha = alpha, beta = beta))
}

### parameters

#################
# 1: population #
#################
pop <- 100000 # population size


#############################
# 2: date of last real data #
#############################
real.data.date <- as.Date("2023-05-07")

############################
# 3: infections and timing #
############################
pop.dat <- read_csv("nc-est2020-agesex-res.csv") %>% 
  filter(SEX==0, AGE >= 18, AGE != 999) %>% 
  summarize(
    pop = sum(POPESTIMATE2020)
  )


## real data
raw.case.dist <- read_csv("https://data.cdc.gov/api/views/pwn4-m3yp/rows.csv?accessType=DOWNLOAD") %>% 
  mutate(
    Date = as.Date(end_date, "%m/%d/%Y"),
    mmwr.yr = MMWRweek(Date)[,1],
    mmwr.wk = MMWRweek(Date)[,2],
    week = MMWRweek2Date(mmwr.yr, mmwr.wk)
  ) %>% 
  dplyr::select(Date, week, state, tot_cases) %>% 
  group_by(Date, week) %>% 
  summarize(
    cases = sum(tot_cases, na.rm = T)
  ) %>% 
  arrange(week, Date) %>% 
  group_by(week) %>% 
  filter(row_number() == n()) %>% 
  ungroup %>% 
  mutate(
    lag.cases = lag(cases, default = 0),
    cases.week = cases - lag.cases,
    cases.week = ifelse(cases.week < 0, 0, cases.week),
    wk = 1:n(),
    
    pr.case = cases.week/pop.dat$pop,
    cum.pr.case = cumsum(pr.case),
    lag.cum.pr.24 = lag(cum.pr.case, n=24, default = 0),
    lag.cum.pr.48 = lag(cum.pr.case, n=48, default = 0),
    
    cdl.pr.case = cases.week / sum(cases.week),
    cum.cdl.pr.case = cumsum(cdl.pr.case)
  )


raw.case.dist <- filter(raw.case.dist, week <= real.data.date)


# ggplot(raw.raw.case.dist, aes(x=week, y=cases.week)) +
#   geom_line() +
#   scale_x_date(date_breaks = "3 months", date_labels = "%b\n%Y") +
#   labs(y="Cases\n",
#        x="\nWeek") +
#   theme(panel.grid.major = element_blank(),
#         panel.grid.minor = element_blank(),
#         panel.background = element_rect(fill='white', colour=NULL),
#         panel.border = element_blank(),
#         strip.placement = "outside",
#         strip.text=element_text(size=10),
#         axis.title=element_text(size=10),
#         axis.text=element_text(colour="black", size=8),
#         axis.ticks = element_blank(),
#         axis.line = element_blank(),
#         plot.margin = unit(c(0.5,0.5,1,1), "lines"))
# 
# 
# ggplot(raw.raw.case.dist, aes(x=wk, y=cases.week/1e6)) +
#   geom_vline(xintercept = c(25,50,85,105,122,132), linetype=2) +
#   geom_hline(yintercept = c(0.5,1,2), linetype=3) +
#   geom_line() +
#   scale_x_continuous(breaks=c(0,25,50,85,105,122,132)) +
#   scale_y_continuous(breaks=0:6) +
#   labs(y="Cases\n",
#        x="\nWeek") +
#   theme(panel.grid.major = element_blank(),
#         panel.grid.minor = element_blank(),
#         panel.background = element_rect(fill='white', colour=NULL),
#         panel.border = element_blank(),
#         strip.placement = "outside",
#         strip.text=element_text(size=10),
#         axis.title=element_text(size=10),
#         axis.text=element_text(colour="black", size=8),
#         axis.ticks = element_blank(),
#         axis.line = element_blank(),
#         plot.margin = unit(c(0.5,0.5,1,1), "lines"))
# 
# 
# ggsave("raw_case_dist.png", device = "png", height=5, width=5, units="in")


# adjust to seroprevalence data
mass.c <- read_csv("mass_c.csv") %>% 
  mutate(
    start.date = as.Date(START, "%m/%d/%Y"),
    end.date = as.Date(END, "%m/%d/%Y"),
    dif = end.date-start.date,
    Date = start.date + dif/2,
    mmwr.yr = MMWRweek(Date)[,1],
    mmwr.wk = MMWRweek(Date)[,2],
    week = MMWRweek2Date(mmwr.yr, mmwr.wk)
  )

raw.case.dist <- full_join(raw.case.dist, select(mass.c, week, prev), by = "week")

filter(raw.case.dist, !is.na(prev)) %>%
  select(-(cases:cases.week)) %>% 
  mutate(
    rat = prev/cum.pr.case,
    rat.24 = prev/(cum.pr.case-lag.cum.pr.24),
    rat.48 = prev/(cum.pr.case-lag.cum.pr.48)
  ) %>% 
  print(n=Inf)
# adjustment of 2 seems reasonable
# though, probably higher after omicron for repeat cases


raw.case.dist <- 
  mutate(
    raw.case.dist,
    adj.pr.case = case_when(
      week < as.Date("2021-12-12") ~ pr.case*2,
      week >= as.Date("2021-12-12") ~ pr.case*3)
  )


ggplot(raw.case.dist, aes(x=week, y=adj.pr.case)) +
  geom_line() +
  labs(y="Probability of case",
       x="Week",
       title = "Raw case distribution") +
  scale_x_date(date_breaks = "6 months", date_labels = "%b\n%Y") +
  theme(panel.grid.major = element_blank(),
        panel.grid.minor = element_blank(),
        panel.background = element_rect(fill='white', colour=NULL),
        panel.border = element_blank(),
        strip.placement = "outside",
        strip.text=element_text(size=10),
        axis.title=element_text(size=10),
        axis.text=element_text(colour="black", size=8),
        axis.ticks = element_blank(),
        axis.line = element_blank(),
        plot.margin = unit(c(0.5,0.5,1,1), "lines"))


#############################
# weekly case probabilities #
#############################

##################anc     a      b     d  ba1  btwn, ba2  ba45 btwn
peak.levels2 <- c(1.00, 2.00, 0.50, 1.75, 6.0, 0.80, 2.75, 2.50, 1.50,
                  #w23  sp23  s23  
                  1.75, 1.25, 1.00)


pr.peaks2 <- peak.levels2/sum(peak.levels2)

case.mixture.dist2 <- 
  UnivarMixingDistribution(
    # ancestral peak
    Norm(mean=32, sd=6),
    
    # alpha peak
    Norm(mean=50, sd=4),
    
    # beta peak
    Norm(mean=65, sd=3.5),
    
    # delta peak
    Norm(mean=85, sd=4),
    
    # ba.1 peak
    Norm(mean=104, sd=3.75),
    
    # btwn ba.1 and ba.2
    Norm(mean=113, sd=7),
    
    # ba.2 peak
    Norm(mean=122, sd=5),
    
    # ba.4.5 peak
    Norm(mean=133, sd=5),
    
    
    # low levels btwn ba45 and winter 22-23
    Norm(mean=145, sd=7),
    
    
    # winter 22-23 peak
    Norm(mean=159, sd=5),
    
    # spring 23 peak
    Norm(mean=170, sd=5),
    
    
    # low levels during summer 23
    Norm(mean=185, sd=10),
    
    
    # mixing proportions
    mixCoeff=pr.peaks2
  )

case.mixture.fcn2 <- d(case.mixture.dist2)


wk.seq <- seq(as.Date("2020-01-19"), real.data.date, 7)

case.dist <- 
  data.frame(
    week = wk.seq,
    wk = 1:length(wk.seq),
    pr.case = case.mixture.fcn2(1:length(wk.seq))
  ) %>% 
  mutate(
    cum.pr.case = cumsum(pr.case),
    lag.cum.pr.24 = lag(cum.pr.case, n=24, default = 0),
    lag.cum.pr.48 = lag(cum.pr.case, n=48, default = 0)
  )

case.dist <- full_join(case.dist, select(mass.c, week, prev), by = "week")

filter(case.dist, !is.na(prev)) %>%
  mutate(
    rat = prev/cum.pr.case,
    rat.24 = prev/(cum.pr.case-lag.cum.pr.24),
    rat.48 = prev/(cum.pr.case-lag.cum.pr.48)
  )

case.dist <- 
  mutate(case.dist,
         adj.pr.case = pr.case*4,
         cum.adj.pr.case = cumsum(adj.pr.case)
  )

ggplot(case.dist, aes(x=week, y=adj.pr.case)) +
  geom_line() +
  labs(y="Probability of case",
       x="Week",
       title = "Case distribution") +
  scale_x_date(date_breaks = "6 months", date_labels = "%b\n%Y") +
  theme(panel.grid.major = element_blank(),
        panel.grid.minor = element_blank(),
        panel.background = element_rect(fill='white', colour=NULL),
        panel.border = element_blank(),
        strip.placement = "outside",
        strip.text=element_text(size=10),
        axis.title=element_text(size=10),
        axis.text=element_text(colour="black", size=8),
        axis.ticks = element_blank(),
        axis.line = element_blank(),
        plot.margin = unit(c(0.5,0.5,1,1), "lines"))


ggplot(case.dist, aes(x=week, y=cum.adj.pr.case)) +
  geom_line() +
  labs(y="Cumulative probability of case",
       x="Week",
       title = "Cumulative case distribution") +
  scale_x_date(date_breaks = "6 months", date_labels = "%b\n%Y") +
  theme(panel.grid.major = element_blank(),
        panel.grid.minor = element_blank(),
        panel.background = element_rect(fill='white', colour=NULL),
        panel.border = element_blank(),
        strip.placement = "outside",
        strip.text=element_text(size=10),
        axis.title=element_text(size=10),
        axis.text=element_text(colour="black", size=8),
        axis.ticks = element_blank(),
        axis.line = element_blank(),
        plot.margin = unit(c(0.5,0.5,1,1), "lines"))


## analysis period case distributions

ap.wk.seq <- seq(max(case.dist$week)+7, max(case.dist$week)+7*8*4, 7)

filter(case.dist, wk >= 160)

## constant, 2%
ap.case.dist1 <-
  data.frame(
    week = ap.wk.seq,
    wk = 1:length(ap.wk.seq),
    pr.case = 0.02)

## constant, 4%
ap.case.dist2 <-
  data.frame(
    week = ap.wk.seq,
    wk = 1:length(ap.wk.seq),
    pr.case = 0.04)


## small peak (4%)
ap.case.dist3 <-
  data.frame(
    week = ap.wk.seq,
    wk = 1:length(ap.wk.seq),
    pr.case = c(rep(0.02, 12), 0.0225, 0.03, 0.0375, 0.04, 0.04, 0.0375, 0.03, 0.0225, rep(0.02, 12))
  )

ggplot(ap.case.dist3, aes(x=wk, y=pr.case)) +
  geom_line() +
  labs(y="Probability of case",
       x="Week",
       title = "Case distribution") +
  theme(panel.grid.major = element_blank(),
        panel.grid.minor = element_blank(),
        panel.background = element_rect(fill='white', colour=NULL),
        panel.border = element_blank(),
        strip.placement = "outside",
        strip.text=element_text(size=10),
        axis.title=element_text(size=10),
        axis.text=element_text(colour="black", size=8),
        axis.ticks = element_blank(),
        axis.line = element_blank(),
        plot.margin = unit(c(0.5,0.5,1,1), "lines"))


## large peak (6%)

ap.case.dist4 <-
  data.frame(
    week = ap.wk.seq,
    wk = 1:length(ap.wk.seq),
    pr.case = c(rep(0.02, 12), 0.03, 0.045, 0.055, 0.06, 0.06, 0.055, 0.045, 0.03, rep(0.02, 12))
  )

ggplot(ap.case.dist4, aes(x=wk, y=pr.case)) +
  geom_line() +
  labs(y="Probability of case",
       x="Week",
       title = "Case distribution") +
  theme(panel.grid.major = element_blank(),
        panel.grid.minor = element_blank(),
        panel.background = element_rect(fill='white', colour=NULL),
        panel.border = element_blank(),
        strip.placement = "outside",
        strip.text=element_text(size=10),
        axis.title=element_text(size=10),
        axis.text=element_text(colour="black", size=8),
        axis.ticks = element_blank(),
        axis.line = element_blank(),
        plot.margin = unit(c(0.5,0.5,1,1), "lines"))


#########################
# 4: vaccination timing #
#########################

# raw.vax.dist <-
#   read_csv("https://data.cdc.gov/api/views/km4m-vcsb/rows.csv?accessType=DOWNLOAD") %>% 
#   filter(Demographic_category == "US") %>% 
#   mutate(
#     Date = as.Date(Date, "%m/%d/%Y"),
#     mmwr.yr = MMWRweek(Date)[,1],
#     mmwr.wk = MMWRweek(Date)[,2],
#     week = MMWRweek2Date(mmwr.yr, mmwr.wk),
#     pr2 = Series_Complete_Pop_pct_agegroup/100,
#     pr3 = Booster_Doses_Vax_pct_agegroup/100,
#     pr4 = Second_Booster_Vax_pct_agegroup/100,
#     prbv = Bivalent_Booster_Pop_Pct_agegroup/100
#   ) %>% 
#   select(Date, week, pr2, pr3, pr4, prbv) %>% 
#   arrange(week, Date) %>% 
#   group_by(week) %>% 
#   filter(row_number() == n()) %>% 
#   select(-Date) %>% 
#   full_join(
#     select(case.dist, week),
#     by = c("week" = "week")
#   ) %>% 
#   arrange(week) %>% 
#   ungroup %>% 
#   mutate(
#     pr2 = ifelse(is.na(pr2), 0, pr2),
#     pr3 = ifelse(is.na(pr3), 0, pr3),
#     pr4 = ifelse(is.na(pr4), 0, pr4),
#     prbv = ifelse(is.na(prbv), 0, prbv),
#     
#     pr2 = ifelse(pr2 < 0, 0, pr2),
#     pr3 = ifelse(pr3 < 0, 0, pr3),
#     pr4 = ifelse(pr4 < 0, 0, pr4),
#     prbv = ifelse(prbv < 0, 0, prbv),
#     
#     lag.pr2 = lag(pr2, default = 0),
#     lag.pr3 = lag(pr3, default = 0),
#     lag.pr4 = lag(pr4, default = 0),
#     lag.prbv = lag(prbv, default = 0),
#     
#     wk.pr2 = pr2-lag.pr2,
#     wk.pr3 = pr3-lag.pr3,
#     wk.pr4 = pr4-lag.pr4,
#     wk.prbv = prbv-lag.prbv,
#     
#     wk.pr2 = ifelse(wk.pr2 < 0, 0, wk.pr2),
#     wk.pr3 = ifelse(wk.pr3 < 0, 0, wk.pr3),
#     wk.pr4 = ifelse(wk.pr4 < 0, 0, wk.pr4),
#     wk.prbv = ifelse(wk.prbv < 0, 0, wk.prbv)
#     
#   ) %>%
#   dplyr::select(-(lag.pr2:lag.prbv))
# 
# 
# raw.vax.dist <- filter(raw.vax.dist, week <= real.data.date)


ad.pop.dat <- read_csv("nc-est2020-agesex-res.csv") %>% 
  filter(SEX==0, AGE >= 18, AGE <= 49, AGE != 999) %>% 
  summarize(
    pop = sum(POPESTIMATE2020)
  )


raw.vax.dist <-
  read_csv("https://data.cdc.gov/api/views/km4m-vcsb/rows.csv?accessType=DOWNLOAD") %>% 
  filter(Demographic_category %in% c("Ages_18-24_yrs", "Ages_25-49_yrs")) %>% 
  mutate(
    Date = as.Date(Date, "%m/%d/%Y"),
    mmwr.yr = MMWRweek(Date)[,1],
    mmwr.wk = MMWRweek(Date)[,2],
    week = MMWRweek2Date(mmwr.yr, mmwr.wk)
  ) %>% 
  select(Date, week, Demographic_category, 
         Series_Complete_Yes, Booster_Doses_Yes,
         Second_Booster, Bivalent_Booster) %>% 
  arrange(Demographic_category, week, Date) %>% 
  group_by(Demographic_category, week) %>% 
  filter(row_number() == n()) %>% 
  select(-Date) %>% 
  group_by(week) %>% 
  summarize(
    dose2 = sum(Series_Complete_Yes, na.rm=T),
    dose3 = sum(Booster_Doses_Yes, na.rm=T),
    dose4 = sum(Bivalent_Booster, na.rm=T),
    pr2 = dose2/ad.pop.dat$pop,
    pr3 = dose3/ad.pop.dat$pop,
    pr4 = dose4/ad.pop.dat$pop
    ) %>% 
  full_join(
    select(case.dist, week),
    by = c("week" = "week")
  ) %>% 
  arrange(week) %>% 
  ungroup %>% 
  mutate(
    pr2 = ifelse(is.na(pr2), 0, pr2),
    pr3 = ifelse(is.na(pr3), 0, pr3),
    pr4 = ifelse(is.na(pr4), 0, pr4),

    pr2 = ifelse(pr2 < 0, 0, pr2),
    pr3 = ifelse(pr3 < 0, 0, pr3),
    pr4 = ifelse(pr4 < 0, 0, pr4),

    lag.pr2 = lag(pr2, default = 0),
    lag.pr3 = lag(pr3, default = 0),
    lag.pr4 = lag(pr4, default = 0),

    wk.pr2 = pr2-lag.pr2,
    wk.pr3 = pr3-lag.pr3,
    wk.pr4 = pr4-lag.pr4,

    wk.pr2 = ifelse(wk.pr2 < 0, 0, wk.pr2),
    wk.pr3 = ifelse(wk.pr3 < 0, 0, wk.pr3),
    wk.pr4 = ifelse(wk.pr4 < 0, 0, wk.pr4)
  ) %>%
  dplyr::select(-(dose2:dose4), -(lag.pr2:lag.pr4))

raw.vax.dist <- filter(raw.vax.dist, week <= real.data.date)

raw.vax.dist <- 
  mutate(
    raw.vax.dist,
    Month = month(week)) %>%
  mutate(
    cdl.pr2 = wk.pr2/sum(wk.pr2),
    cdl.pr3 = wk.pr3/sum(wk.pr3),
    cdl.pr4 = wk.pr4/sum(wk.pr4),
    
    wk = 1:n()
  )


## two-dose distribution
set.seed(2) 
x.vax <- sample(x=raw.vax.dist$wk, 
                size = 1e6, replace = T, 
                prob=raw.vax.dist$wk.pr2)
x.vax.scaled <- (x.vax - min(x.vax) + 0.001) / (max(x.vax) - min(x.vax) + 0.002)
pr2.beta.parm <- fitdist(x.vax.scaled, distr = "beta")
pr2.beta.dist <- d(Beta(shape1=pr2.beta.parm$estimate[1], 
                        shape2=pr2.beta.parm$estimate[2]))
pr2.dist <- 
  data.frame(
    week = wk.seq,
    wk = 1:length(wk.seq),
    pr.vax = c(rep(0, length(1:min(x.vax))-1),
               pr2.beta.dist(seq(0,1,length.out=length(min(x.vax):max(x.vax))))/
                 sum(pr2.beta.dist(seq(0,1,length.out=length(min(x.vax):max(x.vax))))),
               rep(0, length(max(x.vax):length(wk.seq))-1))
  )


## three-dose distribution
set.seed(3)
x.vax <- sample(x=raw.vax.dist$wk, 
                size = 1e6, replace = T, 
                prob=raw.vax.dist$wk.pr3)
x.vax.scaled <- (x.vax - min(x.vax) + 0.001) / (max(x.vax) - min(x.vax) + 0.002)
pr3.beta.parm <- fitdist(x.vax.scaled, distr = "beta")
pr3.beta.dist <- d(Beta(shape1=pr3.beta.parm$estimate[1], 
                        shape2=pr3.beta.parm$estimate[2]))
pr3.dist <- 
  data.frame(
    week = wk.seq,
    wk = 1:length(wk.seq),
    pr.vax = c(rep(0, length(1:min(x.vax))-1),
               pr3.beta.dist(seq(0,1,length.out=length(min(x.vax):max(x.vax))))/
                 sum(pr3.beta.dist(seq(0,1,length.out=length(min(x.vax):max(x.vax))))),
               rep(0, length(max(x.vax):length(wk.seq))-1))
  )


## four-dose distribution
set.seed(4)
x.vax <- sample(x=raw.vax.dist$wk[raw.vax.dist$wk >= 110], 
                size = 1e6, replace = T, 
                prob=raw.vax.dist$wk.pr4[raw.vax.dist$wk >= 110])
x.vax.scaled <- (x.vax - min(x.vax) + 0.001) / (max(x.vax) - min(x.vax) + 0.002)
pr4.beta.parm <- fitdist(x.vax.scaled, distr = "beta")
pr4.beta.dist <- d(Beta(shape1=pr4.beta.parm$estimate[1], 
                        shape2=pr4.beta.parm$estimate[2]))
pr4.dist <- 
  data.frame(
    week = wk.seq,
    wk = 1:length(wk.seq),
    pr.vax = c(rep(0, length(1:min(x.vax))-1),
               pr4.beta.dist(seq(0,1,length.out=length(min(x.vax):max(x.vax))))/
                 sum(pr4.beta.dist(seq(0,1,length.out=length(min(x.vax):max(x.vax))))),
               rep(0, length(max(x.vax):length(wk.seq))-1))
  )


df.fcn <- 
  bind_rows(
    pr2.dist %>% mutate(dose="2-dose"),
    pr3.dist %>% mutate(dose="3-dose"),
    pr4.dist %>% mutate(dose="4-dose")
  )

ggplot(df.fcn, aes(wk, pr.vax, group=dose)) +
  geom_line() +
  labs(y="Probability of vaccination",
       x="\nWeek") +
  facet_wrap(~dose, ncol=1) +
  theme(panel.grid.major = element_blank(),
        panel.grid.minor = element_blank(),
        panel.background = element_rect(fill='white', colour=NULL),
        panel.border = element_blank(),
        strip.placement = "outside",
        strip.text=element_text(size=10),
        axis.title=element_text(size=10),
        axis.text=element_text(colour="black", size=8),
        axis.ticks = element_blank(),
        axis.line = element_blank(),
        plot.margin = unit(c(0.5,0.5,1,1), "lines"))


# sort(unique(raw.flu.dist$Dimension))


# ## flu vax timing
# raw.flu.dist <-
#   read_csv("https://data.cdc.gov/api/views/vh55-3he6/rows.csv?accessType=DOWNLOAD") %>%
#   filter(Geography == "United States", Dimension == "18-49 Years", Vaccine == "Seasonal Influenza",
#          !(`Season/Survey Year` %in% c("2009-10", "2019-20", "2020-21", "2021-22"))) %>%
#   rename(season = `Season/Survey Year`,
#          coverage = `Estimate (%)`) %>%
#   select(season, Month, coverage) %>%
#   arrange(season, Month) %>%
#   mutate(
#     coverage = as.numeric(coverage)/100,
#     year = case_when(
#       Month >= 7 ~ str_sub(season, 0, 4),
#       Month <= 5 ~ paste0("20", str_sub(season, 6))),
#     year = as.numeric(year)
#   ) %>%
#   arrange(season, year, Month) %>%
#   group_by(season) %>%
#   mutate(
#     coverage.lag = lag(coverage, default = 0),
#     coverage.pw = (coverage - coverage.lag)/(52/12),
#   ) %>%
#   group_by(Month) %>%
#   summarize(
#     mn.pw.cov = mean(coverage.pw)
#   ) %>%
#   filter(Month != 7) %>%
#   mutate(
#     season.month = case_when(
#       Month >= 8 ~ Month-7,
#       Month <= 5 ~ Month+5)
#   ) %>%
#   arrange(season.month)


# ## flu distribution for analytic period
# flu.pw <- 
#   left_join(raw.flu.dist, filter(raw.vax.dist, year(week) == 2021), by = "Month") %>% 
#   select(Month:season.month) %>% 
#   arrange(season.month) %>% 
#   mutate(wk=1:n())
# 
# set.seed(5)
# x.vax <- sample(x=flu.pw$wk,
#                 size = 1e6, replace = T,
#                 prob=flu.pw$mn.pw.cov)
# x.vax.scaled <- (x.vax - min(x.vax) + 0.001) / (max(x.vax) - min(x.vax) + 0.002)
# prf.beta.parm <- fitdist(x.vax.scaled, distr = "beta")
# prf.beta.dist <- d(Beta(shape1=prf.beta.parm$estimate[1],
#                          shape2=prf.beta.parm$estimate[2]))
# prf.dist <-
#   data.frame(
#     wk = 1:nrow(flu.pw),
#     pr.vax = c(prf.beta.dist(seq(0,1,length.out=length(min(x.vax):max(x.vax))))/
#                  sum(prf.beta.dist(seq(0,1,length.out=length(min(x.vax):max(x.vax))))))
#   ) %>% 
#   filter(wk != 1, wk <= length(ap.wk.seq)+1) %>% 
#   mutate(wk = 1:n(),
#          pr.vax = pr.vax/sum(pr.vax))
# 
# prf.dist.15 <-
#   data.frame(
#     wk = 1:nrow(flu.pw),
#     pr.vax = c(prf.beta.dist(seq(0,1,length.out=length(min(x.vax):max(x.vax))))/
#                  sum(prf.beta.dist(seq(0,1,length.out=length(min(x.vax):max(x.vax))))))
#   ) %>% 
#   filter(wk != 1, wk <= 16) %>% 
#   mutate(wk = 1:n(),
#          pr.vax = pr.vax/sum(pr.vax))


## distributions for analytic period

# distribution 1: start
ap.vax.mixture.1 <- 
  UnivarMixingDistribution(
    # peak
    # Norm(mean=4, sd=2),
    Lnorm(meanlog=1.5, sdlog=0.5),
    
    # mixing proportions
    mixCoeff=1
  )

fcn.ap.vax.mixture.1 <- d(ap.vax.mixture.1)

# plot(ap.vax.mixture.1)

off.weak.pr <- 0.005

ap.vax.wk.seq.1 <- 1:12

ap.vax.dist.1 <- 
  data.frame(
    wk = ap.vax.wk.seq.1,
    pr.vax = fcn.ap.vax.mixture.1(ap.vax.wk.seq.1)
  ) %>% 
  full_join(data.frame(wk=1:32),
            by="wk") %>% 
  mutate(
    pr.vax = pr.vax/sum(pr.vax, na.rm = T) - (20*off.weak.pr)/length(ap.vax.wk.seq.1),
    pr.vax=replace_na(pr.vax, off.weak.pr)
  ) %>% 
  arrange(wk)

ggplot(ap.vax.dist.1, aes(x=wk, y=pr.vax)) +
  geom_line() +
  labs(y="Probability of vaccination",
       x="Week",
       title = "Analytic period vaccination distribution #1") +
  theme(panel.grid.major = element_blank(),
        panel.grid.minor = element_blank(),
        panel.background = element_rect(fill='white', colour=NULL),
        panel.border = element_blank(),
        strip.placement = "outside",
        strip.text=element_text(size=10),
        axis.title=element_text(size=10),
        axis.text=element_text(colour="black", size=8),
        axis.ticks = element_blank(),
        axis.line = element_blank(),
        plot.margin = unit(c(0.5,0.5,1,1), "lines"))


# distribution 2: during
ap.vax.dist.2 <- 
  data.frame(
    wk = ap.vax.wk.seq.1+10,
    pr.vax = fcn.ap.vax.mixture.1(ap.vax.wk.seq.1)
  ) %>% 
  full_join(data.frame(wk=1:32),
            by="wk") %>% 
  mutate(
    pr.vax = pr.vax/sum(pr.vax, na.rm = T) - (20*off.weak.pr)/length(ap.vax.wk.seq.1),
    pr.vax=replace_na(pr.vax, off.weak.pr)
  ) %>% 
  arrange(wk)


ggplot(ap.vax.dist.2, aes(x=wk, y=pr.vax)) +
  geom_line() +
  labs(y="Probability of vaccination",
       x="Week",
       title = "Analytic period vaccination distribution #2") +
  theme(panel.grid.major = element_blank(),
        panel.grid.minor = element_blank(),
        panel.background = element_rect(fill='white', colour=NULL),
        panel.border = element_blank(),
        strip.placement = "outside",
        strip.text=element_text(size=10),
        axis.title=element_text(size=10),
        axis.text=element_text(colour="black", size=8),
        axis.ticks = element_blank(),
        axis.line = element_blank(),
        plot.margin = unit(c(0.5,0.5,1,1), "lines"))


# distribution 3: after
ap.vax.dist.3 <- 
  data.frame(
    wk = ap.vax.wk.seq.1+20,
    pr.vax = fcn.ap.vax.mixture.1(ap.vax.wk.seq.1)
  ) %>% 
  full_join(data.frame(wk=1:32),
            by="wk") %>% 
  mutate(
    pr.vax = pr.vax/sum(pr.vax, na.rm = T) - (20*off.weak.pr)/length(ap.vax.wk.seq.1),
    pr.vax=replace_na(pr.vax, off.weak.pr)
  ) %>% 
  arrange(wk)


ggplot(ap.vax.dist.3, aes(x=wk, y=pr.vax)) +
  geom_line() +
  labs(y="Probability of vaccination",
       x="Week",
       title = "Analytic period vaccination distribution #3") +
  theme(panel.grid.major = element_blank(),
        panel.grid.minor = element_blank(),
        panel.background = element_rect(fill='white', colour=NULL),
        panel.border = element_blank(),
        strip.placement = "outside",
        strip.text=element_text(size=10),
        axis.title=element_text(size=10),
        axis.text=element_text(colour="black", size=8),
        axis.ticks = element_blank(),
        axis.line = element_blank(),
        plot.margin = unit(c(0.5,0.5,1,1), "lines"))


ap.vax.fcn <- 
  bind_rows(
    ap.vax.dist.1 %>% mutate(timing="Before case peak"),
    ap.vax.dist.2 %>% mutate(timing="During case peak"),
    ap.vax.dist.3 %>% mutate(timing="After case peak")
  ) %>% 
  mutate(
    timing = fct_relevel(timing, "Before case peak", "During case peak")
  )

ggplot(ap.vax.fcn, aes(wk, pr.vax, group=timing)) +
  geom_line() +
  labs(y="Probability of vaccination",
       x="\nWeek") +
  facet_wrap(~timing, ncol=1) +
  theme(panel.grid.major = element_blank(),
        panel.grid.minor = element_blank(),
        panel.background = element_rect(fill='white', colour=NULL),
        panel.border = element_blank(),
        strip.placement = "outside",
        strip.text=element_text(size=10),
        axis.title=element_text(size=10),
        axis.text=element_text(colour="black", size=8),
        axis.ticks = element_blank(),
        axis.line = element_blank(),
        plot.margin = unit(c(0.5,0.5,1,1), "lines"))


pr.ap.vax <- c(0.10, 0.25)


#########################
# 5: vaccination status #
#########################

# sum(raw.vax.dist$wk.pr2)
# sum(raw.vax.dist$wk.pr3)
# sum(raw.vax.dist$wk.pr4)
# sum(raw.vax.dist$wk.prs1)
# sum(raw.vax.dist$wk.prs2)

filter(raw.vax.dist, wk==max(raw.vax.dist$wk))

pr.vax <- c(0.7, 0.3, 0.1)

# pr2.vax <- c(0.5, 0.7, 0.9)
# pr3.vax <- c(0.3, 0.5, 0.7)
# pr4.vax <- c(0.3, 0.5, 0.7)
# prs.vax <- c(0.2, 0.4, 0.6)


## difference in vaccination rates based on prior infection
# https://wwwnc.cdc.gov/eid/article/28/3/21-1561_article
pi.will.not.or <- (6636/1080)/(49998/5188)

# https://doi.org/10.1016/j.vaccine.2021.11.094
pi.reach.or <- (194/229)/(576/424)
  
# DOI: 10.1097/JOM.0000000000002298
# https://www.ncbi.nlm.nih.gov/pmc/articles/PMC8478093/
pi.intent.or <- 0.55

# https://doi.org/10.1101/2021.04.29.21256186
pi.accept.or <- 0.40

# https://doi.org/10.1093/pubmed/fdab404
pi.vax.or <- 0.50

# http://dx.doi.org/10.1136/jech-2021-218535
pi.no.plan.or <- (65/39)/(480/132)

# https://doi.org/10.1016/j.vaccine.2023.11.012
n.bv <- 779083	
n.nobv <- 1755536
n.bv.hx <- 196504 
n.nobv.hx <- 538322
n.bv - n.bv.hx
n.nobv - n.nobv.hx


pi.bv.rec.or <- (538322/196504)/(1217214/582579)


# # doi:10.2196/29872
# pi.comor.or <- 0.86

# median of estimates
or.vax.pi <-  median(c(pi.will.not.or, pi.reach.or, pi.intent.or, pi.accept.or, pi.vax.or, pi.no.plan.or))


###############################
# 6: probability of infection #
###############################

# generation in simulation code
# data prep here


# # probability of infection is determined by the case distribution
# pri.delta <- 0.30
# pri.ba1 <- 0.45
# pri.ba245 <- 0.30
# pri.xbb <- 0.20
# pri.s1 <- c(0.20, 0.30, 0.40)
# pri.s2 <- c(0.20, 0.30, 0.40)

# vaccination-induced protection (vp) levels for pre-omicron (1), omicron (2), and post-omicron (3)
vp1.max <- 0.90
vp1.wk0 <- c(12*4, 6*4)
vp2.max <- 0.70
vp2.wk0 <- c(6*4, 3*4)
vp3.max <- 0.70
vp3.wk0 <- c(6*4, 3*4)


# infection-induced protection (ip) levels for pre-omicron (1), omicron (2), and post-omicron (3)
ip1.max <- 0.90
ip1.wk0 <- c(24*4, 18*4)
ip2.max <- 0.90
ip2.wk0 <- c(24*4, 18*4)
ip3.max <- 0.90
ip3.wk0 <- c(24*4, 18*4)


########################
# protection functions #
########################
# prot0.wk <- function(wk, last.wk, max.prot, wk0) {
#   ifelse(last.wk == 0, 0, 0.9)
# }

prot.wk <- function(wk, last.wk, max.prot, wk0, multiplier) {
  out <- numeric(length = length(last.wk))
  for(i in seq_along(last.wk)) {
    out[i] <- ifelse(last.wk[i] == 0,
                     0,
                     min(0.99, max(0, (max.prot + (max.prot-0)/(0-wk0) * (wk-last.wk[i]))*multiplier[i])) )
  }
  out
}

## hybrid functions

# 30% boost (hybrid = 1)
hybrid.30 <- function(ve, pp) {
  out <- numeric(length = length(ve))
  for(i in seq_along(ve)) {
    out[i] <-min(0.99, max(pp[i] + ve[i]*0.3,  ve[i] + pp[i]*0.3))
  }
  out
}


# 10% ve or 30% pp boost (hybrid = 2)
hybrid.uneq <- function(ve, pp) {
  out <- numeric(length = length(ve))
  for(i in seq_along(ve)) {
    out[i] <-min(0.99, max(pp[i] + ve[i]*0.1,  ve[i] + pp[i]*0.3))
  }
  out
}


# additive to a maximum (hybrid = 3)
hybrid.additive.max <- function(x, y) {
  out <- numeric(length = length(x))
  for(i in seq_along(x)) {
    out[i] <- max(0, min(0.99, x[i] + y[i]))
  }
  out
}


# maximum of both (hybrid = 4)
hybrid.max <- function(x, y) {
  out <- numeric(length = length(x))
  for(i in seq_along(x)) {
    out[i] <- max(x[i], y[i])
  }
  out
}


# # testing
# xy <- 
#   expand.grid(
#     ve = seq(0, 0.9, 0.3),
#     pp = seq(0, 0.9, 0.3)
#     
#   )
# 
# 
# data.frame(
#   xy,
#   hyb.add = hybrid.additive.max(xy$ve, xy$pp),
#   hyb.max = hybrid.max(xy$ve, xy$pp),
#   hyb.30 = hybrid.30(xy$ve, xy$pp),
#   hyb.uneq = hybrid.uneq(xy$ve, xy$pp)
# )


##########################
# ve and hybrid immunity #
##########################

# mon <- c(    1,     2,     3,     4,     5,     6,     9,    12,    15) # month
# eff <- c(   NA, 0.695, 0.652, 0.607,    NA, 0.512, 0.370, 0.247, 0.155, # prior infection (bobrovitz)
#          0.741, 0.716, 0.690, 0.662,    NA, 0.604, 0.511, 0.418,    NA, # hybrid primary series (bobrovitz)
#          0.801, 0.748, 0.686, 0.616,    NA, 0.465,    NA,    NA,    NA, # hybrid first booster (bobrovitz)
# 
#          0.880, 0.840, 0.780, 0.680, 0.690, 0.560,    NA,    NA,    NA, # delta: https://www.sciencedirect.com/science/article/pii/S0140673621021838
#          0.655, 0.487, 0.301,    NA, 0.154, 0.115,    NA,    NA,    NA, # BNT162b2 primary omicron: https://www.nejm.org/doi/full/10.1056/NEJMoa2119451
#          0.672, 0.550, 0.457,    NA,    NA,    NA,    NA,    NA,    NA, # BNT162b2 primary BNT162b2 booster omicron: https://www.nejm.org/doi/full/10.1056/NEJMoa2119451
#          0.751, 0.528, 0.356,    NA, 0.253, 0.150,    NA,    NA,    NA  # mRNA-1273 primary omicron: https://www.nejm.org/doi/full/10.1056/NEJMoa2119451
# )
# 
# ve.delta <- c(0.880, 0.840, 0.780, 0.680, 0.690, 0.560)
# ve.omi <- c(mean(c(0.655, 0.672, 0.751)), mean(c(0.487, 0.550, 0.528)), mean(c(0.301, 0.457, 0.356)), NA, mean(c(0.154, 0.253)), mean(c(0.115, 0.150)))
# pi <- c(NA, 0.695, 0.652, 0.607,    NA, 0.512)
# hybp <- c(0.741, 0.716, 0.690, 0.662,    NA, 0.604)
# hybb <- c(0.801, 0.748, 0.686, 0.616,    NA, 0.465)
# 
# pi/ve.omi
# rowMeans(cbind(hybp, hybb), na.rm=TRUE)/ve.omi
# 
# pi-ve.omi
# rowMeans(cbind(hybp, hybb), na.rm=TRUE)-ve.omi


#######################
# 2: collection dates #
#######################

# # variant proportions
# variant <- read_csv("https://data.cdc.gov/api/views/jr58-6ysp/rows.csv?accessType=DOWNLOAD")
# 
# variant.usa <- filter(variant, usa_or_hhsregion == "USA") %>% 
#   mutate(
#     week = as.Date(week_ending, "%m/%d/%Y")-6,
#     pub.date = as.Date(published_date, "%m/%d/%Y"),
#     variant.gp = case_when(
#       variant %in% c("B.1.1.7") ~ "Alpha",
#       variant %in% c("B.1.351") ~ "Beta",
#       variant %in% c("P.1") ~ "Gamma",
#       variant %in% c("B.1.617.2", "AY.1", "AY.2", "AY.3") ~ "Delta",
#       variant %in% c("B.1.427", "B.1.429") ~ "Epsilon",
#       variant %in% c("B.1.525") ~ "Eta",
#       variant %in% c("B.1.526") ~ "Iota",
#       variant %in% c("B.1.617.1") ~ "Kappa",
#       variant %in% c("B.1.617.3") ~ "B.1.617.3",
#       variant %in% c("B.1.621", "B.1.621.1") ~ "Mu",
#       variant %in% c("P.2") ~ "Zeta",
#       
#       variant %in% c("B.1.1.529","BA.1.1") ~ "Omicron_BA.1",
#       variant %in% c("BA.2", "BA.2.12.1") ~ "Omicron_BA.2",
#       variant %in% c("BA.4") ~ "Omicron_BA.4",
#       variant %in% c("BA.4.6") ~ "Omicron_BA.4.6",
#       variant %in% c("BA.5") ~ "Omicron_BA.5",
#       variant %in% c("BA.5.2.6") ~ "Omicron_BA.5.2.6",
#       variant %in% c("BQ.1","BQ.1.1") ~ "Omicron_BQ",
#       variant %in% c("BA.2.75", "BA.2.75.2") ~ "Omicron_BA.2.75",
#       variant %in% c("XBB","XBB.1.5","XBB.1.5.1") ~ "Omicron_XBB",
#       variant %in% c("BN.1") ~ "Omicron_BN",
#       variant %in% c("BF.7","BF.11") ~ "Omicron_BF",
#       
#       TRUE ~ "Other"
#     )
#   ) %>% 
#   dplyr::select(-week_ending, -published_date) %>% 
#   arrange(week, pub.date, share)
# 
# # filter(variant.usa, variant.gp=="Other") %>% 
# #   group_by(variant) %>% 
# #   count %>% 
# #   arrange(-n) %>% 
# #   print(n=Inf)
# 
# predom <- filter(variant.usa, share >= 0.75, variant.gp != "Other") %>% 
#   group_by(variant.gp, week) %>% 
#   filter(row_number()==n()) %>% 
#   select(week, variant.gp, share) %>% 
#   group_by(variant.gp) %>% 
#   filter(row_number() %in% c(1, n())) %>% 
#   ungroup %>% 
#   mutate(type = rep(c("start", "end"), 5) ) %>% 
#   pivot_wider(
#     id_cols = "variant.gp",
#     values_from = "week",
#     names_from = "type"
#   )
# 
# # variant.gp   start      end       
# # <chr>        <date>     <date>    
# # 1 Delta        2021-07-04 2021-12-12
# # 2 Omicron_BA.1 2021-12-19 2022-02-20
# # 3 Omicron_BA.2 2022-03-27 2022-04-10
# # 4 Omicron_BA.5 2022-07-10 2022-10-02
# # 5 Omicron_XBB  2023-02-12 2023-03-12
# 
# 
# delta.dates <- c(predom$start[1], predom$end[1])
# ba1.dates <- c(predom$start[2], predom$end[2])
# ba5.dates <- c(predom$start[4], predom$end[4])
# xbb.dates <- c(predom$start[5], predom$end[5])
# 
# 
# # # filter(case.dist, week >= as.Date("2023-10-01"), week <= as.Date("2024-04-01"))
# # s1.dates <- c(as.Date("2023-12-10"), as.Date("2024-03-04"))
# # 
# # # filter(case.dist, week >= as.Date("2024-10-01"), week <= as.Date("2025-04-01"))
# # s2.dates <- c(as.Date("2024-12-08"), as.Date("2025-03-02"))


#########
# 7: sx #
#########

#i=infected
#u=uninfected

pr.sx.i <- 0.80
pr.sx.i.beta.parms <- estBetaParams(mu=pr.sx.i, var=0.005)
# rbeta(1000, pr.sx.i.beta.parms$alpha, pr.sx.i.beta.parms$beta)

pr.sx.u <- 0.20
pr.sx.u.beta.parms <- estBetaParams(mu=pr.sx.u, var=0.005)
# rbeta(1000, pr.sx.u.beta.parms$alpha, pr.sx.u.beta.parms$beta)


# pr.sx.i.indiv <- rbeta(pop, pr.sx.i.beta.parms$alpha, pr.sx.i.beta.parms$beta)
# pr.sx.u.indiv <- rbeta(pop, pr.sx.u.beta.parms$alpha, pr.sx.u.beta.parms$beta)
# mean(pr.sx.i.indiv)
# mean(pr.sx.u.indiv)


#####################
# 8: severe disease #
#####################

cdl.pr.sev.i <- c(0.10)
pr.sev.u <- c(0.02)

# vaccination-induced protection against severe disease (vps)
vps.max <- 0.90
vps.wk0 <- 48*4
# vps.wk0 <- 36*4

# infection-induced protection against severe disease (ips)
ips.max <- 0.95
ips.wk0 <- 96*4
# ips.wk0 <- 72*4


# ## comparing curves
# 
# weeks <- 1:48
# 
# ve.imms <- 
#   bind_rows(
#     data.frame(
#       wk = rep(rev(weeks), 2),
#       ve = c(prot.wk(wk=48, last.wk=weeks, max.prot=vp1.max, wk0=vp1.wk0[1], multiplier = rep(1, length(weeks))), 
#              prot.wk(wk=48, last.wk=weeks, max.prot=vp1.max, wk0=vp1.wk0[2], multiplier = rep(1, length(weeks))) 
#       ),
#       ve.imm = rep(c(1,2), each=48),
#       Variant = "Pre-Omicron"),
#     data.frame(
#       wk = rep(rev(weeks), 2),
#       ve = c(prot.wk(wk=48, last.wk=weeks, max.prot=vp2.max, wk0=vp2.wk0[1], multiplier = rep(1, length(weeks))),  
#              prot.wk(wk=48, last.wk=weeks, max.prot=vp2.max, wk0=vp2.wk0[2], multiplier = rep(1, length(weeks)))  
#       ),
#       ve.imm = rep(c(1,2), each=48),
#       Variant = "Omicron")
#   ) %>%
#   mutate(
#     ve.imm = fct_recode(factor(ve.imm),
#                         "Vaccine protection wanes by 12mo*" = "1", 
#                         "Vaccine protection wanes by 6mo*" = "2")
#   )
# 
# 
# pp.curves <-
#   data.frame(
#     wk = rep(rev(weeks), 2),
#     pp = c(prot.wk(wk=48, last.wk=weeks, max.prot=ip1.max, wk0=ip1.wk0[1], multiplier = rep(1, length(weeks))), 
#            prot.wk(wk=48, last.wk=weeks, max.prot=ip1.max, wk0=ip1.wk0[2], multiplier = rep(1, length(weeks)))
#     ),
#     pp.imm = rep(c(1,2), each=48)) %>%
#   mutate(
#     pp.imm = fct_recode(factor(pp.imm),
#                         "Infection protection wanes by 24mo" = "1", 
#                         "Infection protection wanes by 18mo" = "2")
#   )
# 
# 
# hosp.curves <-
#   data.frame(
#     wk = rep(rev(weeks), 2),
#     pp = c(prot.wk(wk=48, last.wk=weeks, max.prot=vph.max, wk0=vph.wk0, multiplier = rep(1, length(weeks))), 
#            prot.wk(wk=48, last.wk=weeks, max.prot=iph.max, wk0=iph.wk0, multiplier = rep(1, length(weeks)))
#     ),
#     pp.imm = rep(c(1,2), each=48)) %>%
#   mutate(
#     pp.imm = fct_recode(factor(pp.imm),
#                         "Vaccination protection" = "1", 
#                         "Infection protection" = "2")
#   )
# 
# 
# prot.dat <- 
#   full_join(
#     filter(ve.imms, Variant=="Omicron") %>% 
#       pivot_wider(
#         id_cols = "wk",
#         names_from = "ve.imm",
#         values_from = "ve"
#       ) %>% 
#       rename(vp12 = `Vaccine protection wanes by 12mo*`,
#              vp6 = `Vaccine protection wanes by 6mo*`),
#     
#     pivot_wider(
#       pp.curves,
#       id_cols = "wk",
#       names_from = "pp.imm",
#       values_from = "pp") %>% 
#       rename(ip24 = `Infection protection wanes by 24mo`,
#              ip18 = `Infection protection wanes by 18mo`),
#     
#     by = "wk") %>% 
#   full_join(
#     pivot_wider(
#       hosp.curves,
#       id_cols = "wk",
#       names_from = "pp.imm",
#       values_from = "pp") %>% 
#       rename(vph = `Vaccination protection`,
#              iph = `Infection protection`),
#     
#     by = "wk"
#   ) %>% 
#   arrange(wk)


##########
# 9: PCR #
##########
# days      0-7 8-14 15-21 22-28 29-35 
# week        0    1     2     3     4
pcr.se <- c( 90,  70,   50,   20,    5)
pcr.sp <- 100


h.se <- 100
h.sp <- 100


#########################
# create parameter sets #
#########################

## population param sets

# # initial popular parameter set
pop.init.param <-
  expand.grid(
    vp = 1:2,
    ip = 1:2,
    hp = 1:4
  )

# final parameter set
pop.param <-
  expand.grid(
    vp = 1:2,
    ip = 1:2,
    hp = 1:4
  ) 


# 
# pop.param.2 <-
#   expand.grid(
#     vax = 1:3,
#     infection = 2,
#     vp.prot = 1:3,
#     ip.prot = 1:3,
#     hyb.prot = 1:4
#   ) 
# 
# pop.param <- bind_rows(pop.param.1, pop.param.2)

pop.param$id <- 1:nrow(pop.param)


# analysis param sets
ana.param.1 <-
  expand.grid(
    pop = 1:16,
    case.dist = 1:4,
    vax = 1:2,
    vax.dist = 1:3,
    late.tnd = 1:2,
    type = 1
  ) %>% 
  left_join(pop.param, by = c("pop" = "id"))

ana.param.2 <-
  expand.grid(
    pop = 1:16,
    case.dist = 1:4,
    vax = 1:2,
    vax.dist = 1:3,
    late.tnd = 3,
    type = 2
  ) %>%
  left_join(pop.param, by = c("pop" = "id"))


ana.param.3 <-
  expand.grid(
    pop = 1:16,
    case.dist = 1:4,
    vax = 1:2,
    vax.dist = 1:3,
    late.tnd = 4,
    type = 1
  ) %>% 
  left_join(pop.param, by = c("pop" = "id")) %>% 
  filter(hp %in% c(1,2))


ana.param <- bind_rows(ana.param.1, ana.param.2, ana.param.3) %>% 
  filter(hp %in% c(1,2))


# ana.param$id <- 1:nrow(ana.param)


rm(list=c(#"pop.param.1", "pop.param.2",
          "mass.c", "raw.case.dist", "raw.vax.dist", #"raw.flu.dist", 
          # "case.mixture.dist1", "case.mixture.fcn1", "case.mixture.dist2", "case.mixture.fcn2",
          # "case.dist1", "case.dist2", 
          # "pr.peaks1", "peak.levels1", 
          "pr.peaks2", "peak.levels2", 
          "x.vax", "x.vax.scaled",
          "pr2.beta.dist", "pr3.beta.dist", "pr4.beta.dist",# "prs1.beta.dist", "prs2.beta.dist",
          "pr2.beta.parm", "pr3.beta.parm", "pr4.beta.parm",# "prs1.beta.parm", "prs2.beta.parm"
          "pop.dat",
          "ana.param.1", "ana.param.2", "ana.param.3"
          ))


save.image(file = paste("tnd_reinfection_param_", Sys.Date(), ".RData", sep=""))


##############
## end code ##
##############
