# Supplementary material for: Bias and negative values of COVID-19 vaccine effectiveness estimates from a test-negative design without controlling for prior SARS-CoV-2 infection
Source: Nat Commun. 2024 Nov 20;15:10062. doi: 10.1038/s41467-024-54404-w (PMC11579392; doi:10.1038/s41467-024-54404-w)
Supplement: Supplementary file 3 — Supplementary Code 1 [file 41467_2024_54404_MOESM3_ESM.zip › tnd_reinfection_pop_sim_hpc.R]

#########################################
## TND reinfection simulations         ##
## script for high performance cluster ##
#########################################

##################
# array job code #
##################

i = as.numeric(Sys.getenv('SGE_TASK_ID'))
if(is.na(i)) {
  write("Error: Cound not find SGE_TASK_ID. This script expects to be run as an SGE array job. Exiting.", stderr())
  quit("no",-1)
}


################
# prelim stuff #
################

# library(mvtnorm, lib.loc = "/opt/R/4.0.4/lib/R/library")
# library(multcomp)
library(distr)
library(rootSolve)

# set working directory
setwd("/scicomp/home/fwk2/reinfection")
# setwd(dirname(rstudioapi::getActiveDocumentContext()$path))

# Read in parameter data
load("tnd_reinfection_param_2023-12-01.RData")

date.at.start <- "2023-12-01"

n.sim <- 200


###############
# simulations #
###############
sim.start <- proc.time()

# i.inf <- list()
# i.pop <- list()

# simulation loop
for (j in 1:n.sim) { 
  # i <- 1; j <- 1
  
  j.start <- proc.time()
  set.seed(5e6+1e5*i+j)
  
  ## random parameters for each simulation
  # case distribution multiplier
  case.mult <- rnorm(1, mean = 4, sd = 0.5)
  case.dist$adj.pr.case <- case.dist$pr.case*case.mult
  case.dist$cum.adj.pr.case <- cumsum(case.dist$adj.pr.case)
  
  # # probability of refusing vaccination
  # novax.naive <- rbeta(1, naive.beta.parms$alpha, naive.beta.parms$beta)
  # novax.prior <- rbeta(1, prior.beta.parms$alpha, prior.beta.parms$beta)
  
  
  # individual-level multiplier for vp and ip
  vp.mean <- 1
  vp.var <- 0.01
  vp.mult <- rgamma(pop, shape = vp.mean/(vp.var/vp.mean), scale = vp.var/vp.mean)
  
  ip.mean <- 1
  ip.var <- 0.01
  ip.mult <- rgamma(pop, shape = ip.mean/(ip.var/ip.mean), scale = ip.var/ip.mean)
  
  
  ## initialize variables
  curr.ip <- rep(0, pop)
  curr.vp <- rep(0, pop)
  curr.prot <- rep(0, pop)
  
  last.i <- rep(0, pop)
  last.vax <- rep(0, pop)
  n.vax <- rep(0, pop)
  n.i <- rep(0, pop)
  
  curr.pr.inf <- rep(0, pop)
  curr.pr.vax <- rep(0, pop)
  
  # initialize weekly infections dataset
  wk.inf <- data.frame(wk=NA, inf=NA, 
                       n.0=NA, inf.0=NA, n.1=NA, inf.1=NA, 
                       n.2=NA, inf.2=NA, n.3=NA, inf.3=NA,
                       n.prot0=NA, inf.prot0=NA,
                       n.prot1=NA, inf.prot1=NA,
                       n.prot25=NA, inf.prot25=NA,
                       n.prot50=NA, inf.prot50=NA,
                       n.prot90=NA, inf.prot90=NA,
                       n.prot100=NA, inf.prot100=NA)  


  # options(warn=1)
  
  # weekly data
  for (k in 1:nrow(case.dist)){
  # for (k in 1:100){
    # k <- 1
    
    # grab week value
    k.wk <- case.dist$week[k]
    
    # calc index for entire period
    k.1 <- k
    
    # update current prob of infection
    curr.pr.inf <- case.dist$adj.pr.case[k] * (1-curr.prot)
    
    ## find probabilities for each vax status
    cdl.pr.vax <- rep(0, pop)
    
    # 2-dose
    w <- sum(n.vax==0 & last.i == 0)
    x <- sum(n.vax==0 & last.i != 0)
    y <- sum(pr2.dist$pr.vax[k.1] * (w+x))
    z <- (w+x) - y
  
    if(y>0){
      if(w==0 & x!=0){
        cdl.pr.vax[n.vax==0 & last.i != 0] <- y/x
      } else if(w!=0 & x==0) {
        cdl.pr.vax[n.vax==0 & last.i == 0] <- y/w
      } else {
        A <- uniroot.all(function(A)
          (A * (w - y + A))/((y-A)*(x-A)) - or.vax.pi,
          interval = c(0, y)
        )
        
        if(length(A)>1){
          diff.A <- abs((A/x) - y/(w+x))
          A <- A[diff.A==min(diff.A)]
        }
        
        # vax.pr.naive <- (y-A)/w
        # vax.pr.prior <- A/x
        cdl.pr.vax[n.vax==0 & last.i == 0] <- (y-A)/w
        cdl.pr.vax[n.vax==0 & last.i != 0] <- A/x
      }
    }    
    
    rm(w,x,y,z)
    
    
    # 3-dose
    w <- sum(n.vax==1 & last.i == 0)
    x <- sum(n.vax==1 & last.i != 0)
    y <- sum(pr3.dist$pr.vax[k.1] * (w+x))
    z <- (w+x) - y
    
    if(y>0){
      if(w==0 & x!=0){
        cdl.pr.vax[n.vax==1 & last.i != 0] <- y/x
      } else if(w!=0 & x==0) {
        cdl.pr.vax[n.vax==1 & last.i == 0] <- y/w
      } else {
        A <- uniroot.all(function(A)
          (A * (w - y + A))/((y-A)*(x-A)) - or.vax.pi,
          interval = c(0, y)
        )    
        # vax.pr.naive <- (y-A)/w
        # vax.pr.prior <- A/x
        cdl.pr.vax[n.vax==1 & last.i == 0] <- (y-A)/w
        cdl.pr.vax[n.vax==1 & last.i != 0] <- A/x
      }
    }    
    
    rm(w,x,y,z)     
    
    
    # 4-dose
    w <- sum(n.vax==2 & last.i == 0)
    x <- sum(n.vax==2 & last.i != 0)
    y <- sum(pr4.dist$pr.vax[k.1] * (w+x))
    z <- (w+x) - y
    
    if(y>0){
      if(w==0 & x!=0){
        cdl.pr.vax[n.vax==2 & last.i != 0] <- y/x
      } else if(w!=0 & x==0) {
        cdl.pr.vax[n.vax==2 & last.i == 0] <- y/w
      } else {
        A <- uniroot.all(function(A)
          (A * (w - y + A))/((y-A)*(x-A)) - or.vax.pi,
          interval = c(0, y)
        )    
        # vax.pr.naive <- (y-A)/w
        # vax.pr.prior <- A/x
        cdl.pr.vax[n.vax==2 & last.i == 0] <- (y-A)/w
        cdl.pr.vax[n.vax==2 & last.i != 0] <- A/x
      }
    }    
    
    rm(w,x,y,z)     
    

    # # current prob of vaccination
    # curr.pr.vax <- cdl.pr.vax * ((k.1-last.vax) >= 12)
    
    # ## update probability of getting vaccinated conditional on timing and n.vax
    # cdl.pr.vax <- rep(0, pop)
    # cdl.pr.vax <- ifelse(n.vax==0, 
    #                      pr2.dist$pr.vax[k.1],
    #                      ifelse(n.vax==1, 
    #                             pr3.dist$pr.vax[k.1],
    #                             ifelse(n.vax==2, 
    #                                    pr4.dist$pr.vax[k.1],
    #                                    0)
    #                      )
    # )
    
    # generate inf and vax for week
    curr.inf <- rbinom(pop, 1, curr.pr.inf)
    curr.vax <- rbinom(pop, 1, cdl.pr.vax)
    # curr.vax <- rbinom(pop, 1, curr.pr.vax)
    
    # update n.vax and n.pi
    n.i <- n.i + curr.inf
    
    # wk.inf data
    wk.inf.k <- 
      data.frame(
        wk = k.1,
        inf = sum(curr.inf),
        
        n.0 = sum(n.vax==0),
        inf.0 = sum(curr.inf[n.vax==0]), 
        n.1 = sum(n.vax==1),
        inf.1 = sum(curr.inf[n.vax==1]), 
        n.2 = sum(n.vax==2),
        inf.2 = sum(curr.inf[n.vax==2]),
        n.3 = sum(n.vax==3),
        inf.3 = sum(curr.inf[n.vax==3]),
        
        n.prot0 = sum(curr.prot==0),
        inf.prot0 = sum(curr.inf[curr.prot==0]),

        n.prot1 = sum(curr.prot > 0 & curr.prot < 0.01),
        inf.prot1 = sum(curr.inf[curr.prot > 0 & curr.prot < 0.01]),
        
        n.prot25 = sum(curr.prot >= 0.01 & curr.prot < 0.25),
        inf.prot25 = sum(curr.inf[curr.prot >= 0.01 & curr.prot < 0.25]),
        
        n.prot50 = sum(curr.prot >= 0.25 & curr.prot < 0.50),
        inf.prot50 = sum(curr.inf[curr.prot >= 0.25 & curr.prot < 0.50]),
        
        n.prot90 = sum(curr.prot >= 0.50 & curr.prot < 0.90),
        inf.prot90 = sum(curr.inf[curr.prot >= 0.50 & curr.prot < 0.90]),
        
        n.prot100 = sum(curr.prot >= 0.90 & curr.prot <= 1.00),
        inf.prot100 = sum(curr.inf[curr.prot >= 0.90 & curr.prot <= 1.00])
        
      )
    wk.inf <- rbind(wk.inf, wk.inf.k)
    
    # update n.vax
    n.vax <- n.vax + curr.vax

    
    # update last ime vars
    last.i[which(curr.inf==1)] <- k.1
    last.vax[which(curr.vax==1)] <- k.1
    last.ime <- apply(cbind(last.i, last.vax), 1, max) 
    
    # update vp and ip
    if (k.1 <= 100) {
      if (pop.param$vp[i]==1) {
        curr.vp <- prot.wk(wk=k.1, last.wk=last.vax, max.prot=vp1.max, wk0=vp1.wk0[1], multiplier=vp.mult)
      } else if (pop.param$vp[i]==2) {
        curr.vp <- prot.wk(wk=k.1, last.wk=last.vax, max.prot=vp1.max, wk0=vp1.wk0[2], multiplier=vp.mult)
      }       
      
      if (pop.param$ip[i]==1) {
        curr.ip <- prot.wk(wk=k.1, last.wk=last.i, max.prot=ip1.max, wk0=ip1.wk0[1], multiplier=ip.mult)
      } else if (pop.param$ip[i]==2) {
        curr.ip <- prot.wk(wk=k.1, last.wk=last.i, max.prot=ip1.max, wk0=ip1.wk0[2], multiplier=ip.mult)
      }       
      
    } else if (k.1 > 100) {
      if (pop.param$vp[i]==1) {
        curr.vp <- prot.wk(wk=k.1, last.wk=last.vax, max.prot=vp2.max, wk0=vp2.wk0[1], multiplier=vp.mult)
      } else if (pop.param$vp[i]==2) {
        curr.vp <- prot.wk(wk=k.1, last.wk=last.vax, max.prot=vp2.max, wk0=vp2.wk0[2], multiplier=vp.mult)
      }       
      
      if (pop.param$ip[i]==1) {
        curr.ip <- prot.wk(wk=k.1, last.wk=last.i, max.prot=ip2.max, wk0=ip2.wk0[1], multiplier=ip.mult)
      } else if (pop.param$ip[i]==2) {
        curr.ip <- prot.wk(wk=k.1, last.wk=last.i, max.prot=ip2.max, wk0=ip2.wk0[2], multiplier=ip.mult)
      }       
    }
    
    
    # update hyb
    if (pop.param$hp[i]==1) {
      curr.hp <- hybrid.30(curr.vp, curr.ip)
    } else if (pop.param$hp[i]==2) {
      curr.hp <- hybrid.uneq(curr.vp, curr.ip)
    } else if (pop.param$hp[i]==3) {
      curr.hp <- hybrid.additive.max(curr.vp, curr.ip)
    } else if (pop.param$hp[i]==4) {
      curr.hp <- hybrid.max(curr.vp, curr.ip)
    }       
    
    
    ## recalculate current protection
    curr.prot <- NA
    curr.prot[last.i == 0 & last.vax == 0] <- 0
    curr.prot[last.i == 0 & last.vax  > 0] <- curr.vp[last.i == 0 & last.vax  > 0]
    curr.prot[last.i  > 0 & last.vax == 0] <- curr.ip[last.i  > 0 & last.vax == 0]
    curr.prot[last.i  > 0 & last.vax  > 0] <- curr.hp[last.i  > 0 & last.vax  > 0]
  }
  
  
  ## output
  wk.inf <- wk.inf[-1,]
  wk.inf$i <- i
  wk.inf$j <- j
  # i.inf[[j]] <- wk.inf
  
  # i.pop[[j]] <- data.frame(i, j, curr.prot, last.vax, last.i, n.vax, n.i)

  saveRDS(data.frame(i, j, curr.prot, curr.vp, curr.ip, vp.mult, ip.mult, last.vax, last.i, n.vax, n.i), 
          paste0("./reinfection_pop_", date.at.start, "/reinfection_", date.at.start, "_", i, "_", j, "_pop.RDS"))
  saveRDS(wk.inf, 
          paste0("./reinfection_pop_", date.at.start, "/reinfection_", date.at.start, "_", i, "_", j, "_inf.RDS"))
  
  rm(list = c("wk.inf", "wk.inf.k", "cdl.pr.vax", 
              "curr.hyb", "curr.inf", "curr.ip", "curr.pr.inf", "curr.pr.vax", "curr.prot", "curr.vax", "curr.vp", 
              "last.i", "last.ime", "last.vax", "n.i", "n.vax", "vax.adj")
  )
  
  
  end.time<-proc.time()
  j.time<-end.time-j.start
  sim.time<-end.time-sim.start
  cat("\n Parameter set ", i, ", sim ", j, ", Time (sim, tot): ",
      floor(j.time[3]/(60*60)), ":", floor(j.time[3]/60) - floor(j.time[3]/(60*60))*60, ":", j.time[3] - floor(j.time[3]/60)*60, ", ",
      floor(sim.time[3]/(60*60)), ":", floor(sim.time[3]/60) - floor(sim.time[3]/(60*60))*60, ":", sim.time[3] - floor(sim.time[3]/60)*60,
      sep="")
}

# inf.out <- do.call(rbind, i.inf)
# pop.out <- do.call(rbind, i.pop)

# saveRDS(pop.out, paste0("./reinfection_pop_", date.at.start, "/reinfection_", date.at.start, "_", i, "_pop.RDS"))
# saveRDS(inf.out, paste0("./reinfection_pop_", date.at.start, "/reinfection_", date.at.start, "_", i, "_inf.RDS"))

end.time<-proc.time()
sim.time<-end.time-sim.start
cat("\n Parameter set ", i, ", Time (design, tot): ", 
    floor(sim.time[3]/(60*60)), ":", floor(sim.time[3]/60) - floor(sim.time[3]/(60*60))*60, ":", sim.time[3] - floor(sim.time[3]/60)*60,
    "\n",
    sep="")   


##############
## end code ##
##############
