# Supplementary material for: Bias and negative values of COVID-19 vaccine effectiveness estimates from a test-negative design without controlling for prior SARS-CoV-2 infection
Source: Nat Commun. 2024 Nov 20;15:10062. doi: 10.1038/s41467-024-54404-w (PMC11579392; doi:10.1038/s41467-024-54404-w)
Supplement: Supplementary file 3 — Supplementary Code 1 [file 41467_2024_54404_MOESM3_ESM.zip › tnd_reinfection_sim_hpc.R]

#########################################
## TND reinfection simulations         ##
## script for high performance cluster ##
#########################################

##################
# array job code #
##################

i = as.numeric(Sys.getenv('SGE_TASK_ID'))
if(is.na(i)) {
  write("Error: Cound not find SGE_TASK_ID. This script expects to be run as an SGE array job. Exiting.", stderr())
  quit("no",-1)
}


################
# prelim stuff #
################

# library(mvtnorm, lib.loc = "/opt/R/4.0.4/lib/R/library")
# library(multcomp)
library(splines)
library(rootSolve)

# set working directory
setwd("/scicomp/home/fwk2/reinfection")
# setwd(dirname(rstudioapi::getActiveDocumentContext()$path))

# Read in parameter data
load("tnd_reinfection_param_2024-02-08.RData")

date.pop <- "2023-12-01"
date.at.start <- "2024-02-08"

n.sim <- 1000

# i <- 1; j <- 1
# i <- 129; j <- 1
# i <- 257; j <- 1
# i <- 386; j <- 1
# i <- 769; j <- 1

# i <- 776; j <- 73

# vph.wk0 <- 36*4
# iph.wk0 <- 72*4
# cdl.pr.sev.i <- c(0.20)
# pr.sev.u <- c(0.02)


###############
# simulations #
###############
sim.start <- proc.time()

i.out <- vector(n.sim, mode = "list")
i.sum <- vector(n.sim, mode = "list")
i.inf <- vector(n.sim, mode = "list")

# determine correct case distribution
if (ana.param$case.dist[i]==1) {
  ap.case.dist <- ap.case.dist1
} else if (ana.param$case.dist[i]==2) {
  ap.case.dist <- ap.case.dist2
} else if (ana.param$case.dist[i]==3) {
  ap.case.dist <- ap.case.dist3
} else if (ana.param$case.dist[i]==4) {
  ap.case.dist <- ap.case.dist4
}


# determine correct vax distribution
if (ana.param$vax.dist[i]==1) {
  ap.vax.dist <- ap.vax.dist.1
} else if (ana.param$vax.dist[i]==2) {
  ap.vax.dist <- ap.vax.dist.2
} else if (ana.param$vax.dist[i]==3) {
  ap.vax.dist <- ap.vax.dist.3
}


# simulation loop
for (j in 1:n.sim) { 
  # i <- 1; j <- 1
  
  j.start <- proc.time()
  set.seed(5e6+1e5*i+j)
  
  # read in population
  if (j %% 5 == 1) {
    pop.dat <- readRDS(paste0("./reinfection_pop_", date.pop, "/reinfection_", date.pop, "_", ana.param$pop[i], "_", ceiling(j/5), "_pop.RDS"))
  }
  
  ## random parameters for each simulation
  # case distribution multiplier
  case.mult.mean <- 1
  case.mult.var <- 0.01
  case.mult <- rgamma(1, shape = case.mult.mean/(case.mult.var/case.mult.mean), scale = case.mult.var/case.mult.mean)
  
  ap.case.dist$adj.pr.case <- ap.case.dist$pr.case*case.mult
  ap.case.dist$cum.adj.pr.case <- cumsum(ap.case.dist$adj.pr.case)
  
  # initialize variables
  curr.ip <- pop.dat$curr.ip
  curr.vp <- pop.dat$curr.vp
  curr.prot <- pop.dat$curr.prot
  ip.mult <- pop.dat$ip.mult
  vp.mult <- pop.dat$vp.mult
  
  last.i <- pop.dat$last.i
  last.vax <- pop.dat$last.vax
  n.vax <- pop.dat$n.vax
  n.i <- pop.dat$n.i
  
  prior.i <- pop.dat$last.i
  
  # curr.pr.inf <- rep(0, pop)
  # curr.pr.vax <- rep(0, pop)
  
  pr.sx.i.indiv <- rbeta(pop, pr.sx.i.beta.parms$alpha, pr.sx.i.beta.parms$beta)
  pr.sx.u.indiv <- rbeta(pop, pr.sx.u.beta.parms$alpha, pr.sx.u.beta.parms$beta)
  
  # initialize weekly infections dataset
  wk.inf <- data.frame(wk=NA, inf=NA, 
                       n.0=NA, inf.0=NA, n.1=NA, inf.1=NA, 
                       n.2=NA, inf.2=NA, n.3=NA, inf.3=NA,
                       n.prot0=NA, inf.prot0=NA,
                       n.prot1=NA, inf.prot1=NA,
                       n.prot25=NA, inf.prot25=NA,
                       n.prot50=NA, inf.prot50=NA,
                       n.prot90=NA, inf.prot90=NA,
                       n.prot100=NA, inf.prot100=NA)  

  

  #########
  ## tnd ##
  #########  
  
  vp.max <- vp2.max
  vp.wk0 <- vp2.wk0
  ip.max <- ip2.max
  ip.wk0 <- ip2.wk0
  curr.wks <- nrow(case.dist)
  ap.vax <- rep(0, pop)
  
  
  if(ana.param$type[i]==1){
    
    ###################################
    ## period 1 (p1): first 12 weeks ##
    ###################################
    
    if(ana.param$late.tnd[i]==4){
      
      ####################
      ## tnd weeks 1-12 ##
      ####################
      
      first.wk.tnd <- 1
      wks.tnd <- 12
      last.wk.tnd <- 12
      
      # record n.vax, n.i, and curr.prot at start
      n.vax.tnd <- n.vax
      n.pi.tnd <- n.i
      curr.prot.tnd <- curr.prot
      last.i.tnd <- last.i
      last.vax.tnd <- last.vax
      
      # initialize variables and data frame
      curr.sx <- rep(0, pop)
      ever.sx <- rep(0, pop)
      tnd.dat <- data.frame(id=NA, wk=NA, curr.pr.inf=NA, 
                            curr.prot=NA, curr.ip=NA, curr.vp=NA, 
                            curr.vax=NA, curr.inf=NA,  
                            n.vax=NA, n.prior.i=NA, n.i=NA, 
                            prior.i=NA, last.i=NA, last.vax=NA, ap.vax=NA,
                            curr.sx=NA, ever.sx=NA, 
                            curr.sev=NA, ever.sev=NA) 
      all.inf.dat <- tnd.dat
      
      # case distribution
      tnd.case.dist <- ap.case.dist[ap.case.dist$wk >= first.wk.tnd &
                                      ap.case.dist$wk <= last.wk.tnd,]
      case.dist.loop <- tnd.case.dist  
      curr.wks <- curr.wks
      
      # probability of sx for uninfected
      exp.inf <- sum(tnd.case.dist$pr.case) * pr.sx.i * pop
      pr.sx.u.indiv.adj <- pr.sx.u.indiv / wks.tnd
      
      source("tnd_loop_v6.R")
      
      tnd.dat <- tnd.dat[-1,]
      
    } else {
      
      #######################
      ## no tnd weeks 1-12 ##
      #######################
      
      p1.dist <- ap.case.dist[ap.case.dist$wk <= 10,]
      case.dist.loop <- p1.dist
      
      source("non_tnd_loop_v4.R")
      
      first.wk.p1 <- 1
      wks.p1 <- 10
      last.wk.p1 <- 10
      
    }
    
    
    if(ana.param$late.tnd[i]==1){
      
      ######################
      ## tnd: weeks 13-20 ##
      ######################
      
      first.wk.tnd <- 11
      wks.tnd <- 12
      last.wk.tnd <- 22
      
      # record n.vax, n.i, and curr.prot at start
      n.vax.tnd <- n.vax
      n.pi.tnd <- n.i
      curr.prot.tnd <- curr.prot
      last.i.tnd <- last.i
      last.vax.tnd <- last.vax
      
      # initialize variables and data frame
      curr.sx <- rep(0, pop)
      ever.sx <- rep(0, pop)
      tnd.dat <- data.frame(id=NA, wk=NA, curr.pr.inf=NA, 
                            curr.prot=NA, curr.ip=NA, curr.vp=NA, 
                            curr.vax=NA, curr.inf=NA,  
                            n.vax=NA, n.prior.i=NA, n.i=NA, 
                            prior.i=NA, last.i=NA, last.vax=NA, ap.vax=NA,
                            curr.sx=NA, ever.sx=NA, 
                            curr.sev=NA, ever.sev=NA) 
      all.inf.dat <- tnd.dat
      
      # case distribution
      tnd.case.dist <- ap.case.dist[ap.case.dist$wk >= first.wk.tnd &
                                      ap.case.dist$wk <= last.wk.tnd,]
      case.dist.loop <- tnd.case.dist  
      curr.wks <- curr.wks + wks.p1
      
      # probability of sx for uninfected
      exp.inf <- sum(tnd.case.dist$pr.case) * pr.sx.i * pop
      pr.sx.u.indiv.adj <- pr.sx.u.indiv / wks.tnd
      
      source("tnd_loop_v6.R")
      
      tnd.dat <- tnd.dat[-1,]

    } else if(ana.param$late.tnd[i]==2){

      #########################
      ## no tnd: weeks 11-20 ##
      #########################
      p2.dist <- ap.case.dist[ap.case.dist$wk >= 11 &
                                ap.case.dist$wk <= 20,]
      case.dist.loop <- p2.dist
      curr.wks <- curr.wks + wks.p1
      
      source("non_tnd_loop_v4.R")
      
      first.wk.p2 <- 11
      wks.p2 <- 10
      last.wk.p2 <- 20 
      
      
      ######################
      ## tnd: weeks 21-32 ##
      ######################
      
      first.wk.tnd <- 21
      wks.tnd <- 12
      last.wk.tnd <- 32
      
      # record n.vax, n.i, and curr.prot at start
      n.vax.tnd <- n.vax
      n.pi.tnd <- n.i
      curr.prot.tnd <- curr.prot
      last.i.tnd <- last.i
      last.vax.tnd <- last.vax
      
      # initialize variables and data frame
      curr.sx <- rep(0, pop)
      ever.sx <- rep(0, pop)
      tnd.dat <- data.frame(id=NA, wk=NA, curr.pr.inf=NA, 
                            curr.prot=NA, curr.ip=NA, curr.vp=NA, 
                            curr.vax=NA, curr.inf=NA,  
                            n.vax=NA, n.prior.i=NA, n.i=NA, 
                            prior.i=NA, last.i=NA, last.vax=NA, ap.vax=NA,
                            curr.sx=NA, ever.sx=NA, 
                            curr.sev=NA, ever.sev=NA)  
      
      # case distribution
      tnd.case.dist <- ap.case.dist[ap.case.dist$wk >= first.wk.tnd &
                                      ap.case.dist$wk <= last.wk.tnd,]
      case.dist.loop <- tnd.case.dist  
      curr.wks <- curr.wks + wks.p2
      
      # probability of sx for uninfected
      exp.inf <- sum(tnd.case.dist$pr.case) * pr.sx.i * pop
      pr.sx.u.indiv.adj <- pr.sx.u.indiv / wks.tnd
      
      source("tnd_loop_v6.R")
      
      tnd.dat <- tnd.dat[-1,]
    }
  } else if(ana.param$type[i]==2){

    ####################################
    ## tnd severe disease: weeks 1-32 ##
    ####################################

    first.wk.tnd <- 1
    wks.tnd <- 32
    last.wk.tnd <- 32
    
    # record n.vax, n.i, and curr.prot at start
    n.vax.tnd <- n.vax
    n.pi.tnd <- n.i
    curr.prot.tnd <- curr.prot
    last.i.tnd <- last.i
    last.vax.tnd <- last.vax
    
    ## calc protection for sev
    curr.wks <- curr.wks
    
    # update vps
    curr.vps <- prot.wk(wk=curr.wks, last.wk=last.vax, max.prot=vps.max, wk0=vps.wk0, multiplier=vp.mult)
    
    # update ips
    curr.ips <- prot.wk(wk=curr.wks, last.wk=last.i, max.prot=ips.max, wk0=ips.wk0, multiplier=ip.mult)
    
    # update hp
    if (ana.param$hp[i]==1) {
      curr.hps <- hybrid.30(curr.vps, curr.ips)
    } else if (ana.param$hp[i]==2) {
      curr.hps <- hybrid.uneq(curr.vps, curr.ips)
    } else if (ana.param$hp[i]==3) {
      curr.hps <- hybrid.additive.max(curr.vps, curr.ips)
    } else if (ana.param$hp[i]==4) {
      curr.hps <- hybrid.max(curr.vps, curr.ips)
    }       
    
    ## recalculate current protection against sev
    curr.prots <- NA
    curr.prots[last.i == 0 & last.vax == 0] <- 0
    curr.prots[last.i == 0 & last.vax  > 0] <- curr.vps[last.i == 0 & last.vax  > 0]
    curr.prots[last.i  > 0 & last.vax == 0] <- curr.ips[last.i  > 0 & last.vax == 0]
    curr.prots[last.i  > 0 & last.vax  > 0] <- curr.hps[last.i  > 0 & last.vax  > 0]
    
    curr.prot.tnds <- curr.prots
    
    
    # initialize variables and data frame
    curr.sev <- rep(0, pop)
    ever.sev <- rep(0, pop)
    tnd.dat <- data.frame(id=NA, wk=NA, curr.pr.inf=NA, 
                          curr.prot=NA, curr.ip=NA, curr.vp=NA, 
                          curr.vax=NA, curr.inf=NA,  
                          n.vax=NA, n.prior.i=NA, n.i=NA, 
                          prior.i=NA, last.i=NA, last.vax=NA, ap.vax=NA,
                          curr.sx=NA, ever.sx=NA, 
                          curr.sev=NA, ever.sev=NA)  
    
    # case distribution
    tnd.case.dist <- ap.case.dist[ap.case.dist$wk >= first.wk.tnd &
                                    ap.case.dist$wk <= last.wk.tnd,]
    case.dist.loop <- tnd.case.dist  
    # curr.wks <- curr.wks + wks.p1
    
    
    # probability of sx for uninfected
    exp.inf <- sum(tnd.case.dist$pr.case) * pr.sx.i * pop
    pr.sx.u.indiv.adj <- pr.sx.u.indiv / wks.tnd
    
    
    # probability of sev for uninfected
    exp.sev <- sum(tnd.case.dist$pr.case) * cdl.pr.sev.i * pop
    pr.sev.u.indiv.adj <- pr.sev.u / wks.tnd
    
    source("tnd_loop_sev_v8.R")
    
    tnd.dat <- tnd.dat[-1,]
  }
  
    
    
    
    
    
  ##########
  # tslime #
  ##########
  # time since last infection 
  tnd.dat$tsi <- ifelse(tnd.dat$prior.i==0, -99, tnd.dat$wk - tnd.dat$prior.i)   

  # months since last vaccination 
  # tnd.dat <- data.frame(msi = sample(0:15, 1000, replace = T))
  tnd.dat$msi <- ifelse(tnd.dat$prior.i==0, 0, ceiling(tnd.dat$tsi/4))   
  tnd.dat$msi[tnd.dat$msi > 12] <- 13
  tnd.dat$msi.cat <- ceiling(tnd.dat$msi/3)
  tnd.dat$msi <- factor(tnd.dat$msi)
  tnd.dat$msi.cat <- factor(tnd.dat$msi.cat)

  # with(tnd.dat, table(msi, msi.cat))
  
  # time since last vaccination 
  tnd.dat$tsv <- ifelse(tnd.dat$last.vax==0, -99, tnd.dat$wk - tnd.dat$last.vax)   

  # months since last vaccination 
  tnd.dat$msv <- ifelse(tnd.dat$last.vax==0, 0, ceiling(tnd.dat$tsv/4))   
  tnd.dat$msv[tnd.dat$msv >= 1 & tnd.dat$msv <= 2] <- 1
  tnd.dat$msv[tnd.dat$msv >= 3 & tnd.dat$msv <= 4] <- 3
  tnd.dat$msv[tnd.dat$msv >= 5 & tnd.dat$msv <= 11] <- 5
  tnd.dat$msv[tnd.dat$msv >= 12] <- 12
  tnd.dat$msv <- factor(tnd.dat$msv)


  ##########
  # 9: PCR #
  ##########

  # time since last infection 
  tnd.dat$PCR.wks <- ifelse(tnd.dat$last.i==0, -99, tnd.dat$wk - tnd.dat$last.i)   
  
  if(ana.param$type[i]==1){
    # create infection variables (I) where people test positive 7 or 30 days since last infection
    tnd.dat$PCR <- 0
    tnd.dat$PCR[tnd.dat$PCR.wks == 0] <- rbinom(length(tnd.dat$PCR[tnd.dat$PCR.wks == 0]), 1, pcr.se[1]/100)
    tnd.dat$PCR[tnd.dat$PCR.wks == 1] <- rbinom(length(tnd.dat$PCR[tnd.dat$PCR.wks == 1]), 1, pcr.se[2]/100)
    tnd.dat$PCR[tnd.dat$PCR.wks == 2] <- rbinom(length(tnd.dat$PCR[tnd.dat$PCR.wks == 2]), 1, pcr.se[3]/100)
    tnd.dat$PCR[tnd.dat$PCR.wks == 3] <- rbinom(length(tnd.dat$PCR[tnd.dat$PCR.wks == 3]), 1, pcr.se[4]/100)
    tnd.dat$PCR[tnd.dat$PCR.wks == 4] <- rbinom(length(tnd.dat$PCR[tnd.dat$PCR.wks == 4]), 1, pcr.se[5]/100)
  } else if(ana.param$type[i]==2){
    tnd.dat$PCR <- 0
    tnd.dat$PCR[tnd.dat$curr.inf == 1] <- 1
    
    # tnd.dat$PCR[tnd.dat$curr.sev == 0 & tnd.dat$PCR.wks == 0] <- rbinom(length(tnd.dat$PCR[tnd.dat$curr.sev == 0 & tnd.dat$PCR.wks == 0]), 1, pcr.se[1]/100)
    # tnd.dat$PCR[tnd.dat$curr.sev == 0 & tnd.dat$PCR.wks == 1] <- rbinom(length(tnd.dat$PCR[tnd.dat$curr.sev == 0 & tnd.dat$PCR.wks == 1]), 1, pcr.se[2]/100)
    # tnd.dat$PCR[tnd.dat$curr.sev == 0 & tnd.dat$PCR.wks == 2] <- rbinom(length(tnd.dat$PCR[tnd.dat$curr.sev == 0 & tnd.dat$PCR.wks == 2]), 1, pcr.se[3]/100)
    # tnd.dat$PCR[tnd.dat$curr.sev == 0 & tnd.dat$PCR.wks == 3] <- rbinom(length(tnd.dat$PCR[tnd.dat$curr.sev == 0 & tnd.dat$PCR.wks == 3]), 1, pcr.se[4]/100)
    # tnd.dat$PCR[tnd.dat$curr.sev == 0 & tnd.dat$PCR.wks == 4] <- rbinom(length(tnd.dat$PCR[tnd.dat$curr.sev == 0 & tnd.dat$PCR.wks == 4]), 1, pcr.se[5]/100)
    
  }
    

  
  
  ##################
  # 10: Run models #
  ##################
  
  # analysis period vaccination
  tnd.dat$ap.vax <- factor(tnd.dat$ap.vax)
  
  # vaccination in last 2 months
  tnd.dat$vax2m <- ifelse(tnd.dat$tsv != -99 & tnd.dat$tsv <= 4*2, 1, 0)
  tnd.dat$vax2m <- factor(tnd.dat$vax2m)
  
  # vaccination in last 3 months
  tnd.dat$vax3m <- ifelse(tnd.dat$tsv != -99 & tnd.dat$tsv <= 4*3, 1, 0)
  tnd.dat$vax3m <- factor(tnd.dat$vax3m)
  
  # vaccination in last 4 months
  tnd.dat$vax4m <- ifelse(tnd.dat$tsv != -99 & tnd.dat$tsv <= 4*4, 1, 0)
  tnd.dat$vax4m <- factor(tnd.dat$vax4m)
  
  # vaccination in last 5 months
  tnd.dat$vax5m <- ifelse(tnd.dat$tsv != -99 & tnd.dat$tsv <= 4*5, 1, 0)
  tnd.dat$vax5m <- factor(tnd.dat$vax5m)
  
  # vaccination in last 6 months
  tnd.dat$vax6m <- ifelse(tnd.dat$tsv != -99 & tnd.dat$tsv <= 4*6, 1, 0)
  tnd.dat$vax6m <- factor(tnd.dat$vax6m)
  
  # doses
  tnd.dat$doses <- factor(tnd.dat$n.vax)
  

  ##########
  ## tnd ##
  ##########
  
  # ap.vax
  if (length(unique(tnd.dat$ap.vax))>1){
    ap.vax.mod1 <- glm(PCR ~ ap.vax, data=tnd.dat, family = binomial(link = "logit"))
    ap.vax.mod1.1 <- data.frame(param=names(coef(ap.vax.mod1)),
                                est=coef(ap.vax.mod1),
                                confint.default(ap.vax.mod1))
    ap.vax.mod1.2 <- data.frame(se=summary(ap.vax.mod1)$coefficients[,2])
    ap.vax.mod1.2$param <- rownames(ap.vax.mod1.2)
    names(ap.vax.mod1.2)[1] <- "se"
    ap.vax.mod1.2 <- ap.vax.mod1.2[, c("param", "se")]
    ap.vax.mod1.out <- merge(ap.vax.mod1.1, ap.vax.mod1.2, by = "param", all = T)
    ap.vax.mod1.out$model.type <- 1
    ap.vax.mod1.out$model.pi <- 0
    ap.vax.mod1.out <- ap.vax.mod1.out[,c("model.type", "model.pi", "param", "est", "se", "X2.5..", "X97.5..")]
    
    
    ap.vax.mod2 <- glm(PCR ~ ap.vax + msi.cat + n.prior.i, data=tnd.dat, family = binomial(link = "logit"))
    ap.vax.mod2.1 <- data.frame(param=names(coef(ap.vax.mod2)),
                                est=coef(ap.vax.mod2),
                                confint.default(ap.vax.mod2))
    ap.vax.mod2.2 <- data.frame(se=summary(ap.vax.mod2)$coefficients[,2])
    ap.vax.mod2.2$param <- rownames(ap.vax.mod2.2)
    names(ap.vax.mod2.2)[1] <- "se"
    ap.vax.mod2.2 <- ap.vax.mod2.2[, c("param", "se")]
    ap.vax.mod2.out <- merge(ap.vax.mod2.1, ap.vax.mod2.2, by = "param", all = T)
    ap.vax.mod2.out$model.type <- 1
    ap.vax.mod2.out$model.pi <- 1
    ap.vax.mod2.out <- ap.vax.mod2.out[,c("model.type", "model.pi", "param", "est", "se", "X2.5..", "X97.5..")]
  } else {
    ap.vax.mod1.out <- data.frame(model.type=1, model.pi=0, param=c("(Intercept)", "ap.vax1"), est=NA, se=NA, X2.5..=NA, X97.5..=NA)
    ap.vax.mod2.out <- data.frame(model.type=1, model.pi=1, param=c("(Intercept)", "ap.vax1"), est=NA, se=NA, X2.5..=NA, X97.5..=NA)    
  }
  ap.vax.mod1.out <- ap.vax.mod1.out[ap.vax.mod1.out$param=="ap.vax1",]
  ap.vax.mod1.out$n <- length(tnd.dat$id[tnd.dat$ap.vax==1])
  ap.vax.mod1.out$pos <- length(tnd.dat$id[tnd.dat$ap.vax==1 & tnd.dat$PCR==1])
  ap.vax.mod1.out$n.ref <- length(tnd.dat$id[tnd.dat$ap.vax==0])
  ap.vax.mod1.out$pos.ref <- length(tnd.dat$id[tnd.dat$ap.vax==0 & tnd.dat$PCR==1])
  
  ap.vax.mod2.out <- ap.vax.mod2.out[ap.vax.mod2.out$param=="ap.vax1",]
  ap.vax.mod2.out$n <- length(tnd.dat$id[tnd.dat$ap.vax==1])
  ap.vax.mod2.out$pos <- length(tnd.dat$id[tnd.dat$ap.vax==1 & tnd.dat$PCR==1])
  ap.vax.mod2.out$n.ref <- length(tnd.dat$id[tnd.dat$ap.vax==0])
  ap.vax.mod2.out$pos.ref <- length(tnd.dat$id[tnd.dat$ap.vax==0 & tnd.dat$PCR==1])

  
  # vax2m
  if (length(unique(tnd.dat$vax2m))>1){
    vax2m.mod1 <- glm(PCR ~ vax2m, data=tnd.dat, family = binomial(link = "logit"))
    vax2m.mod1.1 <- data.frame(param=names(coef(vax2m.mod1)),
                               est=coef(vax2m.mod1),
                               confint.default(vax2m.mod1))
    vax2m.mod1.2 <- data.frame(se=summary(vax2m.mod1)$coefficients[,2])
    vax2m.mod1.2$param <- rownames(vax2m.mod1.2)
    names(vax2m.mod1.2)[1] <- "se"
    vax2m.mod1.2 <- vax2m.mod1.2[, c("param", "se")]
    vax2m.mod1.out <- merge(vax2m.mod1.1, vax2m.mod1.2, by = "param", all = T)
    vax2m.mod1.out$model.type <- 2
    vax2m.mod1.out$model.pi <- 0
    vax2m.mod1.out <- vax2m.mod1.out[,c("model.type", "model.pi", "param", "est", "se", "X2.5..", "X97.5..")]
    
    
    vax2m.mod2 <- glm(PCR ~ vax2m + msi.cat + n.prior.i, data=tnd.dat, family = binomial(link = "logit"))
    vax2m.mod2.1 <- data.frame(param=names(coef(vax2m.mod2)),
                               est=coef(vax2m.mod2),
                               confint.default(vax2m.mod2))
    vax2m.mod2.2 <- data.frame(se=summary(vax2m.mod2)$coefficients[,2])
    vax2m.mod2.2$param <- rownames(vax2m.mod2.2)
    names(vax2m.mod2.2)[1] <- "se"
    vax2m.mod2.2 <- vax2m.mod2.2[, c("param", "se")]
    vax2m.mod2.out <- merge(vax2m.mod2.1, vax2m.mod2.2, by = "param", all = T)
    vax2m.mod2.out$model.type <- 2
    vax2m.mod2.out$model.pi <- 1
    vax2m.mod2.out <- vax2m.mod2.out[,c("model.type", "model.pi", "param", "est", "se", "X2.5..", "X97.5..")]    
  } else {
    vax2m.mod1.out <- data.frame(model.type=2, model.pi=0, param=c("(Intercept)", "vax2m1"), est=NA, se=NA, X2.5..=NA, X97.5..=NA)
    vax2m.mod2.out <- data.frame(model.type=2, model.pi=1, param=c("(Intercept)", "vax2m1"), est=NA, se=NA, X2.5..=NA, X97.5..=NA)    
  }
  vax2m.mod1.out <- vax2m.mod1.out[vax2m.mod1.out$param=="vax2m1",]
  vax2m.mod1.out$n <- length(tnd.dat$id[tnd.dat$vax2m==1])
  vax2m.mod1.out$pos <- length(tnd.dat$id[tnd.dat$vax2m==1 & tnd.dat$PCR==1])
  vax2m.mod1.out$n.ref <- length(tnd.dat$id[tnd.dat$vax2m==0])
  vax2m.mod1.out$pos.ref <- length(tnd.dat$id[tnd.dat$vax2m==0 & tnd.dat$PCR==1])
  
  vax2m.mod2.out <- vax2m.mod2.out[vax2m.mod2.out$param=="vax2m1",]
  vax2m.mod2.out$n <- length(tnd.dat$id[tnd.dat$vax2m==1])
  vax2m.mod2.out$pos <- length(tnd.dat$id[tnd.dat$vax2m==1 & tnd.dat$PCR==1])
  vax2m.mod2.out$n.ref <- length(tnd.dat$id[tnd.dat$vax2m==0])
  vax2m.mod2.out$pos.ref <- length(tnd.dat$id[tnd.dat$vax2m==0 & tnd.dat$PCR==1])  
  


  # vax3m
  if (length(unique(tnd.dat$vax3m))>1){
    vax3m.mod1 <- glm(PCR ~ vax3m, data=tnd.dat, family = binomial(link = "logit"))
    vax3m.mod1.1 <- data.frame(param=names(coef(vax3m.mod1)),
                               est=coef(vax3m.mod1),
                               confint.default(vax3m.mod1))
    vax3m.mod1.2 <- data.frame(se=summary(vax3m.mod1)$coefficients[,2])
    vax3m.mod1.2$param <- rownames(vax3m.mod1.2)
    names(vax3m.mod1.2)[1] <- "se"
    vax3m.mod1.2 <- vax3m.mod1.2[, c("param", "se")]
    vax3m.mod1.out <- merge(vax3m.mod1.1, vax3m.mod1.2, by = "param", all = T)
    vax3m.mod1.out$model.type <- 3
    vax3m.mod1.out$model.pi <- 0
    vax3m.mod1.out <- vax3m.mod1.out[,c("model.type", "model.pi", "param", "est", "se", "X2.5..", "X97.5..")]
    
    
    vax3m.mod2 <- glm(PCR ~ vax3m + msi.cat + n.prior.i, data=tnd.dat, family = binomial(link = "logit"))
    vax3m.mod2.1 <- data.frame(param=names(coef(vax3m.mod2)),
                               est=coef(vax3m.mod2),
                               confint.default(vax3m.mod2))
    vax3m.mod2.2 <- data.frame(se=summary(vax3m.mod2)$coefficients[,2])
    vax3m.mod2.2$param <- rownames(vax3m.mod2.2)
    names(vax3m.mod2.2)[1] <- "se"
    vax3m.mod2.2 <- vax3m.mod2.2[, c("param", "se")]
    vax3m.mod2.out <- merge(vax3m.mod2.1, vax3m.mod2.2, by = "param", all = T)
    vax3m.mod2.out$model.type <- 3
    vax3m.mod2.out$model.pi <- 1
    vax3m.mod2.out <- vax3m.mod2.out[,c("model.type", "model.pi", "param", "est", "se", "X2.5..", "X97.5..")]
  } else {
    vax3m.mod1.out <- data.frame(model.type=2, model.pi=0, param=c("(Intercept)", "vax3m1"), est=NA, se=NA, X2.5..=NA, X97.5..=NA)
    vax3m.mod2.out <- data.frame(model.type=2, model.pi=1, param=c("(Intercept)", "vax3m1"), est=NA, se=NA, X2.5..=NA, X97.5..=NA)    
  }  
  vax3m.mod1.out <- vax3m.mod1.out[vax3m.mod1.out$param=="vax3m1",]
  vax3m.mod1.out$n <- length(tnd.dat$id[tnd.dat$vax3m==1])
  vax3m.mod1.out$pos <- length(tnd.dat$id[tnd.dat$vax3m==1 & tnd.dat$PCR==1])
  vax3m.mod1.out$n.ref <- length(tnd.dat$id[tnd.dat$vax3m==0])
  vax3m.mod1.out$pos.ref <- length(tnd.dat$id[tnd.dat$vax3m==0 & tnd.dat$PCR==1])
  
  vax3m.mod2.out <- vax3m.mod2.out[vax3m.mod2.out$param=="vax3m1",]
  vax3m.mod2.out$n <- length(tnd.dat$id[tnd.dat$vax3m==1])
  vax3m.mod2.out$pos <- length(tnd.dat$id[tnd.dat$vax3m==1 & tnd.dat$PCR==1])
  vax3m.mod2.out$n.ref <- length(tnd.dat$id[tnd.dat$vax3m==0])
  vax3m.mod2.out$pos.ref <- length(tnd.dat$id[tnd.dat$vax3m==0 & tnd.dat$PCR==1])  
  
  
  # vax4m
  if (length(unique(tnd.dat$vax4m))>1){
    vax4m.mod1 <- glm(PCR ~ vax4m, data=tnd.dat, family = binomial(link = "logit"))
    vax4m.mod1.1 <- data.frame(param=names(coef(vax4m.mod1)),
                               est=coef(vax4m.mod1),
                               confint.default(vax4m.mod1))
    vax4m.mod1.2 <- data.frame(se=summary(vax4m.mod1)$coefficients[,2])
    vax4m.mod1.2$param <- rownames(vax4m.mod1.2)
    names(vax4m.mod1.2)[1] <- "se"
    vax4m.mod1.2 <- vax4m.mod1.2[, c("param", "se")]
    vax4m.mod1.out <- merge(vax4m.mod1.1, vax4m.mod1.2, by = "param", all = T)
    vax4m.mod1.out$model.type <- 4
    vax4m.mod1.out$model.pi <- 0
    vax4m.mod1.out <- vax4m.mod1.out[,c("model.type", "model.pi", "param", "est", "se", "X2.5..", "X97.5..")]
    
    
    vax4m.mod2 <- glm(PCR ~ vax4m + msi.cat + n.prior.i, data=tnd.dat, family = binomial(link = "logit"))
    vax4m.mod2.1 <- data.frame(param=names(coef(vax4m.mod2)),
                               est=coef(vax4m.mod2),
                               confint.default(vax4m.mod2))
    vax4m.mod2.2 <- data.frame(se=summary(vax4m.mod2)$coefficients[,2])
    vax4m.mod2.2$param <- rownames(vax4m.mod2.2)
    names(vax4m.mod2.2)[1] <- "se"
    vax4m.mod2.2 <- vax4m.mod2.2[, c("param", "se")]
    vax4m.mod2.out <- merge(vax4m.mod2.1, vax4m.mod2.2, by = "param", all = T)
    vax4m.mod2.out$model.type <- 4
    vax4m.mod2.out$model.pi <- 1
    vax4m.mod2.out <- vax4m.mod2.out[,c("model.type", "model.pi", "param", "est", "se", "X2.5..", "X97.5..")]
  } else {
    vax4m.mod1.out <- data.frame(model.type=2, model.pi=0, param=c("(Intercept)", "vax4m1"), est=NA, se=NA, X2.5..=NA, X97.5..=NA)
    vax4m.mod2.out <- data.frame(model.type=2, model.pi=1, param=c("(Intercept)", "vax4m1"), est=NA, se=NA, X2.5..=NA, X97.5..=NA)    
  }  
  vax4m.mod1.out <- vax4m.mod1.out[vax4m.mod1.out$param=="vax4m1",]
  vax4m.mod1.out$n <- length(tnd.dat$id[tnd.dat$vax4m==1])
  vax4m.mod1.out$pos <- length(tnd.dat$id[tnd.dat$vax4m==1 & tnd.dat$PCR==1])
  vax4m.mod1.out$n.ref <- length(tnd.dat$id[tnd.dat$vax4m==0])
  vax4m.mod1.out$pos.ref <- length(tnd.dat$id[tnd.dat$vax4m==0 & tnd.dat$PCR==1])
  
  vax4m.mod2.out <- vax4m.mod2.out[vax4m.mod2.out$param=="vax4m1",]
  vax4m.mod2.out$n <- length(tnd.dat$id[tnd.dat$vax4m==1])
  vax4m.mod2.out$pos <- length(tnd.dat$id[tnd.dat$vax4m==1 & tnd.dat$PCR==1])
  vax4m.mod2.out$n.ref <- length(tnd.dat$id[tnd.dat$vax4m==0])
  vax4m.mod2.out$pos.ref <- length(tnd.dat$id[tnd.dat$vax4m==0 & tnd.dat$PCR==1])    
  
  
  # vax5m
  if (length(unique(tnd.dat$vax5m))>1){
    vax5m.mod1 <- glm(PCR ~ vax5m, data=tnd.dat, family = binomial(link = "logit"))
    vax5m.mod1.1 <- data.frame(param=names(coef(vax5m.mod1)),
                               est=coef(vax5m.mod1),
                               confint.default(vax5m.mod1))
    vax5m.mod1.2 <- data.frame(se=summary(vax5m.mod1)$coefficients[,2])
    vax5m.mod1.2$param <- rownames(vax5m.mod1.2)
    names(vax5m.mod1.2)[1] <- "se"
    vax5m.mod1.2 <- vax5m.mod1.2[, c("param", "se")]
    vax5m.mod1.out <- merge(vax5m.mod1.1, vax5m.mod1.2, by = "param", all = T)
    vax5m.mod1.out$model.type <- 5
    vax5m.mod1.out$model.pi <- 0
    vax5m.mod1.out <- vax5m.mod1.out[,c("model.type", "model.pi", "param", "est", "se", "X2.5..", "X97.5..")]
    
    
    vax5m.mod2 <- glm(PCR ~ vax5m + msi.cat + n.prior.i, data=tnd.dat, family = binomial(link = "logit"))
    vax5m.mod2.1 <- data.frame(param=names(coef(vax5m.mod2)),
                               est=coef(vax5m.mod2),
                               confint.default(vax5m.mod2))
    vax5m.mod2.2 <- data.frame(se=summary(vax5m.mod2)$coefficients[,2])
    vax5m.mod2.2$param <- rownames(vax5m.mod2.2)
    names(vax5m.mod2.2)[1] <- "se"
    vax5m.mod2.2 <- vax5m.mod2.2[, c("param", "se")]
    vax5m.mod2.out <- merge(vax5m.mod2.1, vax5m.mod2.2, by = "param", all = T)
    vax5m.mod2.out$model.type <- 5
    vax5m.mod2.out$model.pi <- 1
    vax5m.mod2.out <- vax5m.mod2.out[,c("model.type", "model.pi", "param", "est", "se", "X2.5..", "X97.5..")]
  } else {
    vax5m.mod1.out <- data.frame(model.type=2, model.pi=0, param=c("(Intercept)", "vax5m1"), est=NA, se=NA, X2.5..=NA, X97.5..=NA)
    vax5m.mod2.out <- data.frame(model.type=2, model.pi=1, param=c("(Intercept)", "vax5m1"), est=NA, se=NA, X2.5..=NA, X97.5..=NA)    
  }  
  vax5m.mod1.out <- vax5m.mod1.out[vax5m.mod1.out$param=="vax5m1",]
  vax5m.mod1.out$n <- length(tnd.dat$id[tnd.dat$vax5m==1])
  vax5m.mod1.out$pos <- length(tnd.dat$id[tnd.dat$vax5m==1 & tnd.dat$PCR==1])
  vax5m.mod1.out$n.ref <- length(tnd.dat$id[tnd.dat$vax5m==0])
  vax5m.mod1.out$pos.ref <- length(tnd.dat$id[tnd.dat$vax5m==0 & tnd.dat$PCR==1])
  
  vax5m.mod2.out <- vax5m.mod2.out[vax5m.mod2.out$param=="vax5m1",]
  vax5m.mod2.out$n <- length(tnd.dat$id[tnd.dat$vax5m==1])
  vax5m.mod2.out$pos <- length(tnd.dat$id[tnd.dat$vax5m==1 & tnd.dat$PCR==1])
  vax5m.mod2.out$n.ref <- length(tnd.dat$id[tnd.dat$vax5m==0])
  vax5m.mod2.out$pos.ref <- length(tnd.dat$id[tnd.dat$vax5m==0 & tnd.dat$PCR==1])   
  
  
  # vax6m
  if (length(unique(tnd.dat$vax6m))>1){
    vax6m.mod1 <- glm(PCR ~ vax6m, data=tnd.dat, family = binomial(link = "logit"))
    vax6m.mod1.1 <- data.frame(param=names(coef(vax6m.mod1)),
                               est=coef(vax6m.mod1),
                               confint.default(vax6m.mod1))
    vax6m.mod1.2 <- data.frame(se=summary(vax6m.mod1)$coefficients[,2])
    vax6m.mod1.2$param <- rownames(vax6m.mod1.2)
    names(vax6m.mod1.2)[1] <- "se"
    vax6m.mod1.2 <- vax6m.mod1.2[, c("param", "se")]
    vax6m.mod1.out <- merge(vax6m.mod1.1, vax6m.mod1.2, by = "param", all = T)
    vax6m.mod1.out$model.type <- 6
    vax6m.mod1.out$model.pi <- 0
    vax6m.mod1.out <- vax6m.mod1.out[,c("model.type", "model.pi", "param", "est", "se", "X2.5..", "X97.5..")]
    
    
    vax6m.mod2 <- glm(PCR ~ vax6m + msi.cat + n.prior.i, data=tnd.dat, family = binomial(link = "logit"))
    vax6m.mod2.1 <- data.frame(param=names(coef(vax6m.mod2)),
                               est=coef(vax6m.mod2),
                               confint.default(vax6m.mod2))
    vax6m.mod2.2 <- data.frame(se=summary(vax6m.mod2)$coefficients[,2])
    vax6m.mod2.2$param <- rownames(vax6m.mod2.2)
    names(vax6m.mod2.2)[1] <- "se"
    vax6m.mod2.2 <- vax6m.mod2.2[, c("param", "se")]
    vax6m.mod2.out <- merge(vax6m.mod2.1, vax6m.mod2.2, by = "param", all = T)
    vax6m.mod2.out$model.type <- 6
    vax6m.mod2.out$model.pi <- 1
    vax6m.mod2.out <- vax6m.mod2.out[,c("model.type", "model.pi", "param", "est", "se", "X2.5..", "X97.5..")]
  } else {
    vax6m.mod1.out <- data.frame(model.type=2, model.pi=0, param=c("(Intercept)", "vax6m1"), est=NA, se=NA, X2.5..=NA, X97.5..=NA)
    vax6m.mod2.out <- data.frame(model.type=2, model.pi=1, param=c("(Intercept)", "vax6m1"), est=NA, se=NA, X2.5..=NA, X97.5..=NA)    
  } 
  vax6m.mod1.out <- vax6m.mod1.out[vax6m.mod1.out$param=="vax6m1",]
  vax6m.mod1.out$n <- length(tnd.dat$id[tnd.dat$vax6m==1])
  vax6m.mod1.out$pos <- length(tnd.dat$id[tnd.dat$vax6m==1 & tnd.dat$PCR==1])
  vax6m.mod1.out$n.ref <- length(tnd.dat$id[tnd.dat$vax6m==0])
  vax6m.mod1.out$pos.ref <- length(tnd.dat$id[tnd.dat$vax6m==0 & tnd.dat$PCR==1])
  
  vax6m.mod2.out <- vax6m.mod2.out[vax6m.mod2.out$param=="vax6m1",]
  vax6m.mod2.out$n <- length(tnd.dat$id[tnd.dat$vax6m==1])
  vax6m.mod2.out$pos <- length(tnd.dat$id[tnd.dat$vax6m==1 & tnd.dat$PCR==1])
  vax6m.mod2.out$n.ref <- length(tnd.dat$id[tnd.dat$vax6m==0])
  vax6m.mod2.out$pos.ref <- length(tnd.dat$id[tnd.dat$vax6m==0 & tnd.dat$PCR==1])  
  
  
  # doses
  doses.mod1 <- glm(PCR ~ doses, data=tnd.dat, family = binomial(link = "logit"))
  doses.mod1.1 <- data.frame(param=names(coef(doses.mod1)),
                             est=coef(doses.mod1),
                             confint.default(doses.mod1))
  doses.mod1.2 <- data.frame(se=summary(doses.mod1)$coefficients[,2])
  doses.mod1.2$param <- rownames(doses.mod1.2)
  names(doses.mod1.2)[1] <- "se"
  doses.mod1.2 <- doses.mod1.2[, c("param", "se")]
  doses.mod1.out <- merge(doses.mod1.1, doses.mod1.2, by = "param", all = T)
  doses.mod1.out$model.type <- 7
  doses.mod1.out$model.pi <- 0
  doses.mod1.out <- doses.mod1.out[,c("model.type", "model.pi", "param", "est", "se", "X2.5..", "X97.5..")]
  
  
  doses.mod2 <- glm(PCR ~ doses + msi.cat + n.prior.i, data=tnd.dat, family = binomial(link = "logit"))
  doses.mod2.1 <- data.frame(param=names(coef(doses.mod2)),
                             est=coef(doses.mod2),
                             confint.default(doses.mod2))
  doses.mod2.2 <- data.frame(se=summary(doses.mod2)$coefficients[,2])
  doses.mod2.2$param <- rownames(doses.mod2.2)
  names(doses.mod2.2)[1] <- "se"
  doses.mod2.2 <- doses.mod2.2[, c("param", "se")]
  doses.mod2.out <- merge(doses.mod2.1, doses.mod2.2, by = "param", all = T)
  doses.mod2.out$model.type <- 7
  doses.mod2.out$model.pi <- 1
  doses.mod2.out <- doses.mod2.out[,c("model.type", "model.pi", "param", "est", "se", "X2.5..", "X97.5..")]
  
  if(nrow(doses.mod1.out)==5){
    doses.mod1.out <- rbind(doses.mod1.out, data.frame(model.type=7, model.pi=0, param="doses5", est=NA, se=NA, X2.5..=NA, X97.5..=NA))
  } else if(nrow(doses.mod1.out)==4){
    doses.mod1.out <- rbind(doses.mod1.out, 
                            data.frame(model.type=7, model.pi=0, param=c("doses4","doses5"), est=c(NA,NA), se=c(NA,NA), X2.5..=c(NA,NA), X97.5..=c(NA,NA)))
  }  
  
  if(nrow(doses.mod2.out)==11){
    doses.mod2.out <- rbind(doses.mod2.out[1:5,], 
                            data.frame(model.type=7, model.pi=1, param="doses5", est=NA, se=NA, X2.5..=NA, X97.5..=NA),
                            doses.mod2.out[6:11,])
  } else if(nrow(doses.mod2.out)==10){
    doses.mod2.out <- rbind(doses.mod2.out[1:4,], 
                            data.frame(model.type=7, model.pi=0, param=c("doses4","doses5"), est=c(NA,NA), se=c(NA,NA), X2.5..=c(NA,NA), X97.5..=c(NA,NA)),
                            doses.mod2.out[5:10,])
  }

  doses.mod1.out <- doses.mod1.out[doses.mod1.out$param %in% c("doses1","doses2","doses3","doses4","doses5"),]
  doses.mod1.out$n <- NA
  doses.mod1.out$pos <- NA
  doses.mod1.out$n[doses.mod1.out$param=="doses1"] <- length(tnd.dat$id[tnd.dat$doses==1])
  doses.mod1.out$n[doses.mod1.out$param=="doses2"] <- length(tnd.dat$id[tnd.dat$doses==2])
  doses.mod1.out$n[doses.mod1.out$param=="doses3"] <- length(tnd.dat$id[tnd.dat$doses==3])
  doses.mod1.out$n[doses.mod1.out$param=="doses4"] <- length(tnd.dat$id[tnd.dat$doses==4])
  doses.mod1.out$n[doses.mod1.out$param=="doses5"] <- length(tnd.dat$id[tnd.dat$doses==5])
  doses.mod1.out$pos[doses.mod1.out$param=="doses1"] <- length(tnd.dat$id[tnd.dat$doses==1 & tnd.dat$PCR==1])
  doses.mod1.out$pos[doses.mod1.out$param=="doses2"] <- length(tnd.dat$id[tnd.dat$doses==2 & tnd.dat$PCR==1])
  doses.mod1.out$pos[doses.mod1.out$param=="doses3"] <- length(tnd.dat$id[tnd.dat$doses==3 & tnd.dat$PCR==1])
  doses.mod1.out$pos[doses.mod1.out$param=="doses4"] <- length(tnd.dat$id[tnd.dat$doses==4 & tnd.dat$PCR==1])
  doses.mod1.out$pos[doses.mod1.out$param=="doses5"] <- length(tnd.dat$id[tnd.dat$doses==5 & tnd.dat$PCR==1])
  doses.mod1.out$n.ref <- length(tnd.dat$id[tnd.dat$doses==0])
  doses.mod1.out$pos.ref <- length(tnd.dat$id[tnd.dat$doses==0 & tnd.dat$PCR==1])
  
  
  doses.mod2.out <- doses.mod2.out[doses.mod2.out$param %in% c("doses1","doses2","doses3","doses4","doses5"),]
  doses.mod2.out$n <- NA
  doses.mod2.out$pos <- NA
  doses.mod2.out$n[doses.mod2.out$param=="doses1"] <- length(tnd.dat$id[tnd.dat$doses==1])
  doses.mod2.out$n[doses.mod2.out$param=="doses2"] <- length(tnd.dat$id[tnd.dat$doses==2])
  doses.mod2.out$n[doses.mod2.out$param=="doses3"] <- length(tnd.dat$id[tnd.dat$doses==3])
  doses.mod2.out$n[doses.mod2.out$param=="doses4"] <- length(tnd.dat$id[tnd.dat$doses==4])
  doses.mod2.out$n[doses.mod2.out$param=="doses5"] <- length(tnd.dat$id[tnd.dat$doses==5])
  doses.mod2.out$pos[doses.mod2.out$param=="doses1"] <- length(tnd.dat$id[tnd.dat$doses==1 & tnd.dat$PCR==1])
  doses.mod2.out$pos[doses.mod2.out$param=="doses2"] <- length(tnd.dat$id[tnd.dat$doses==2 & tnd.dat$PCR==1])
  doses.mod2.out$pos[doses.mod2.out$param=="doses3"] <- length(tnd.dat$id[tnd.dat$doses==3 & tnd.dat$PCR==1])
  doses.mod2.out$pos[doses.mod2.out$param=="doses4"] <- length(tnd.dat$id[tnd.dat$doses==4 & tnd.dat$PCR==1])
  doses.mod2.out$pos[doses.mod2.out$param=="doses5"] <- length(tnd.dat$id[tnd.dat$doses==5 & tnd.dat$PCR==1])
  doses.mod2.out$n.ref <- length(tnd.dat$id[tnd.dat$doses==0])
  doses.mod2.out$pos.ref <- length(tnd.dat$id[tnd.dat$doses==0 & tnd.dat$PCR==1])  
  
  

  
  # msv
  msv.mod1 <- glm(PCR ~ msv, data=tnd.dat, family = binomial(link = "logit"))
  msv.mod1.1 <- data.frame(param=names(coef(msv.mod1)),
                           est=coef(msv.mod1),
                           confint.default(msv.mod1))
  msv.mod1.2 <- data.frame(se=summary(msv.mod1)$coefficients[,2])
  msv.mod1.2$param <- rownames(msv.mod1.2)
  names(msv.mod1.2)[1] <- "se"
  msv.mod1.2 <- msv.mod1.2[, c("param", "se")]
  msv.mod1.out <- merge(msv.mod1.1, msv.mod1.2, by = "param", all = T)
  msv.mod1.out$model.type <- 8
  msv.mod1.out$model.pi <- 0
  msv.mod1.out <- msv.mod1.out[,c("model.type", "model.pi", "param", "est", "se", "X2.5..", "X97.5..")]  
  
  
  msv.mod2 <- glm(PCR ~ msv + msi.cat + n.prior.i, data=tnd.dat, family = binomial(link = "logit"))
  msv.mod2.1 <- data.frame(param=names(coef(msv.mod2)),
                           est=coef(msv.mod2),
                           confint.default(msv.mod2))
  msv.mod2.2 <- data.frame(se=summary(msv.mod2)$coefficients[,2])
  msv.mod2.2$param <- rownames(msv.mod2.2)
  names(msv.mod2.2)[1] <- "se"
  msv.mod2.2 <- msv.mod2.2[, c("param", "se")]
  msv.mod2.out <- merge(msv.mod2.1, msv.mod2.2, by = "param", all = T)
  msv.mod2.out$model.type <- 8
  msv.mod2.out$model.pi <- 1
  msv.mod2.out <- msv.mod2.out[,c("model.type", "model.pi", "param", "est", "se", "X2.5..", "X97.5..")]    
  
  
  msv.mod1.out <- msv.mod1.out[msv.mod1.out$param %in% c("msv1","msv12","msv3","msv5"),]
  msv.mod1.out$n <- NA
  msv.mod1.out$pos <- NA
  msv.mod1.out$n[msv.mod1.out$param=="msv1"] <- length(tnd.dat$id[tnd.dat$msv==1])
  msv.mod1.out$n[msv.mod1.out$param=="msv3"] <- length(tnd.dat$id[tnd.dat$msv==3])
  msv.mod1.out$n[msv.mod1.out$param=="msv5"] <- length(tnd.dat$id[tnd.dat$msv==5])
  msv.mod1.out$n[msv.mod1.out$param=="msv12"] <- length(tnd.dat$id[tnd.dat$msv==12])
  msv.mod1.out$pos[msv.mod1.out$param=="msv1"] <- length(tnd.dat$id[tnd.dat$msv==1 & tnd.dat$PCR==1])
  msv.mod1.out$pos[msv.mod1.out$param=="msv3"] <- length(tnd.dat$id[tnd.dat$msv==3 & tnd.dat$PCR==1])
  msv.mod1.out$pos[msv.mod1.out$param=="msv5"] <- length(tnd.dat$id[tnd.dat$msv==5 & tnd.dat$PCR==1])
  msv.mod1.out$pos[msv.mod1.out$param=="msv12"] <- length(tnd.dat$id[tnd.dat$msv==12 & tnd.dat$PCR==1])
  msv.mod1.out$n.ref <- length(tnd.dat$id[tnd.dat$msv==0])
  msv.mod1.out$pos.ref <- length(tnd.dat$id[tnd.dat$msv==0 & tnd.dat$PCR==1])
  
  
  msv.mod2.out <- msv.mod2.out[msv.mod2.out$param %in% c("msv1","msv12","msv3","msv5"),]
  msv.mod2.out$n <- NA
  msv.mod2.out$pos <- NA
  msv.mod2.out$n[msv.mod2.out$param=="msv1"] <- length(tnd.dat$id[tnd.dat$msv==1])
  msv.mod2.out$n[msv.mod2.out$param=="msv3"] <- length(tnd.dat$id[tnd.dat$msv==3])
  msv.mod2.out$n[msv.mod2.out$param=="msv5"] <- length(tnd.dat$id[tnd.dat$msv==5])
  msv.mod2.out$n[msv.mod2.out$param=="msv12"] <- length(tnd.dat$id[tnd.dat$msv==12])
  msv.mod2.out$pos[msv.mod2.out$param=="msv1"] <- length(tnd.dat$id[tnd.dat$msv==1 & tnd.dat$PCR==1])
  msv.mod2.out$pos[msv.mod2.out$param=="msv3"] <- length(tnd.dat$id[tnd.dat$msv==3 & tnd.dat$PCR==1])
  msv.mod2.out$pos[msv.mod2.out$param=="msv5"] <- length(tnd.dat$id[tnd.dat$msv==5 & tnd.dat$PCR==1])
  msv.mod2.out$pos[msv.mod2.out$param=="msv12"] <- length(tnd.dat$id[tnd.dat$msv==12 & tnd.dat$PCR==1])
  msv.mod2.out$n.ref <- length(tnd.dat$id[tnd.dat$msv==0])
  msv.mod2.out$pos.ref <- length(tnd.dat$id[tnd.dat$msv==0 & tnd.dat$PCR==1])
  


  
  ### output dataset
  out.dat <- 
    rbind(
      ap.vax.mod1.out, ap.vax.mod2.out,
      vax2m.mod1.out, vax2m.mod2.out,
      vax3m.mod1.out, vax3m.mod2.out,
      vax4m.mod1.out, vax4m.mod2.out,
      vax5m.mod1.out, vax5m.mod2.out,
      vax6m.mod1.out, vax6m.mod2.out,
      doses.mod1.out, doses.mod2.out,
      msv.mod1.out, msv.mod2.out
    )
  out.dat$i <- i
  out.dat$j <- j
  
  ## summary
  out.sum <-     
    data.frame(
      i = i,
      j = j,
      
      ### start of tnd
      
      ## frequencies
      # doses
      start.doses0 = sum(n.vax.tnd==0), 
      start.doses1 = sum(n.vax.tnd==1),
      start.doses2 = sum(n.vax.tnd==2),
      start.doses3 = sum(n.vax.tnd==3),
      
      # infection
      start.i0 = sum(n.pi.tnd==0),
      start.i1 = sum(n.pi.tnd==1),
      start.i2 = sum(n.pi.tnd==2),
      start.i3 = sum(n.pi.tnd==3),
      start.i4 = sum(n.pi.tnd>=4),
      
      # dose by infection
      start.doses0.i0 = sum(n.vax.tnd==0 & n.pi.tnd==0), 
      start.doses0.i1 = sum(n.vax.tnd==0 & n.pi.tnd==1), 
      start.doses0.i2 = sum(n.vax.tnd==0 & n.pi.tnd==2), 
      start.doses0.i3 = sum(n.vax.tnd==0 & n.pi.tnd==3), 
      start.doses0.i4 = sum(n.vax.tnd==0 & n.pi.tnd>=4), 
      
      start.doses1.i0 = sum(n.vax.tnd==1 & n.pi.tnd==0), 
      start.doses1.i1 = sum(n.vax.tnd==1 & n.pi.tnd==1), 
      start.doses1.i2 = sum(n.vax.tnd==1 & n.pi.tnd==2), 
      start.doses1.i3 = sum(n.vax.tnd==1 & n.pi.tnd==3), 
      start.doses1.i4 = sum(n.vax.tnd==1 & n.pi.tnd>=4), 
      
      start.doses2.i0 = sum(n.vax.tnd==2 & n.pi.tnd==0), 
      start.doses2.i1 = sum(n.vax.tnd==2 & n.pi.tnd==1), 
      start.doses2.i2 = sum(n.vax.tnd==2 & n.pi.tnd==2), 
      start.doses2.i3 = sum(n.vax.tnd==2 & n.pi.tnd==3), 
      start.doses2.i4 = sum(n.vax.tnd==2 & n.pi.tnd>=4), 
      
      start.doses3.i0 = sum(n.vax.tnd==3 & n.pi.tnd==0), 
      start.doses3.i1 = sum(n.vax.tnd==3 & n.pi.tnd==1), 
      start.doses3.i2 = sum(n.vax.tnd==3 & n.pi.tnd==2), 
      start.doses3.i3 = sum(n.vax.tnd==3 & n.pi.tnd==3), 
      start.doses3.i4 = sum(n.vax.tnd==3 & n.pi.tnd>=4), 
      
      # mean time since vax
      start.tsv = mean(nrow(case.dist)+first.wk.tnd-last.vax.tnd[last.vax.tnd != 0]), 
      start.tsv.doses1 = mean(nrow(case.dist)+first.wk.tnd-last.vax.tnd[n.vax.tnd==1]), 
      start.tsv.doses2 = mean(nrow(case.dist)+first.wk.tnd-last.vax.tnd[n.vax.tnd==2]), 
      start.tsv.doses3 = mean(nrow(case.dist)+first.wk.tnd-last.vax.tnd[n.vax.tnd==3]), 
      
      # mean time since infection
      start.tsi = mean(nrow(case.dist)+first.wk.tnd-last.i.tnd[last.i.tnd != 0]), 
      start.tsi.i1 = mean(nrow(case.dist)+first.wk.tnd-last.i.tnd[n.pi.tnd==1]), 
      start.tsi.i2 = mean(nrow(case.dist)+first.wk.tnd-last.i.tnd[n.pi.tnd==2]), 
      start.tsi.i3 = mean(nrow(case.dist)+first.wk.tnd-last.i.tnd[n.pi.tnd==3]), 
      start.tsi.i4 = mean(nrow(case.dist)+first.wk.tnd-last.i.tnd[n.pi.tnd>=4]), 
      
      
      
      ## protection
      
      # overall
      start.prot = mean(curr.prot.tnd),
      
      # by dose
      start.prot.doses0 = mean(curr.prot.tnd[n.vax.tnd==0]), 
      start.prot.doses1 = mean(curr.prot.tnd[n.vax.tnd==1]),
      start.prot.doses2 = mean(curr.prot.tnd[n.vax.tnd==2]),
      start.prot.doses3 = mean(curr.prot.tnd[n.vax.tnd==3]),
      
      # by number of infections
      start.prot.i0 = mean(curr.prot.tnd[n.pi.tnd==0]),
      start.prot.i1 = mean(curr.prot.tnd[n.pi.tnd==1]),
      start.prot.i2 = mean(curr.prot.tnd[n.pi.tnd==2]),
      start.prot.i3 = mean(curr.prot.tnd[n.pi.tnd==3]),
      start.prot.i4 = mean(curr.prot.tnd[n.pi.tnd>=4]),
      
      
      # by dose and infection
      start.prot.doses0.i0 = mean(curr.prot.tnd[n.vax.tnd==0 & n.pi.tnd==0]), 
      start.prot.doses0.i1 = mean(curr.prot.tnd[n.vax.tnd==0 & n.pi.tnd==1]), 
      start.prot.doses0.i2 = mean(curr.prot.tnd[n.vax.tnd==0 & n.pi.tnd==2]), 
      start.prot.doses0.i3 = mean(curr.prot.tnd[n.vax.tnd==0 & n.pi.tnd==3]), 
      start.prot.doses0.i4 = mean(curr.prot.tnd[n.vax.tnd==0 & n.pi.tnd>=4]), 
      
      start.prot.doses1.i0 = mean(curr.prot.tnd[n.vax.tnd==1 & n.pi.tnd==0]), 
      start.prot.doses1.i1 = mean(curr.prot.tnd[n.vax.tnd==1 & n.pi.tnd==1]), 
      start.prot.doses1.i2 = mean(curr.prot.tnd[n.vax.tnd==1 & n.pi.tnd==2]), 
      start.prot.doses1.i3 = mean(curr.prot.tnd[n.vax.tnd==1 & n.pi.tnd==3]), 
      start.prot.doses1.i4 = mean(curr.prot.tnd[n.vax.tnd==1 & n.pi.tnd>=4]), 
      
      start.prot.doses2.i0 = mean(curr.prot.tnd[n.vax.tnd==2 & n.pi.tnd==0]), 
      start.prot.doses2.i1 = mean(curr.prot.tnd[n.vax.tnd==2 & n.pi.tnd==1]), 
      start.prot.doses2.i2 = mean(curr.prot.tnd[n.vax.tnd==2 & n.pi.tnd==2]), 
      start.prot.doses2.i3 = mean(curr.prot.tnd[n.vax.tnd==2 & n.pi.tnd==3]), 
      start.prot.doses2.i4 = mean(curr.prot.tnd[n.vax.tnd==2 & n.pi.tnd>=4]), 
      
      start.prot.doses3.i0 = mean(curr.prot.tnd[n.vax.tnd==3 & n.pi.tnd==0]), 
      start.prot.doses3.i1 = mean(curr.prot.tnd[n.vax.tnd==3 & n.pi.tnd==1]), 
      start.prot.doses3.i2 = mean(curr.prot.tnd[n.vax.tnd==3 & n.pi.tnd==2]), 
      start.prot.doses3.i3 = mean(curr.prot.tnd[n.vax.tnd==3 & n.pi.tnd==3]), 
      start.prot.doses3.i4 = mean(curr.prot.tnd[n.vax.tnd==3 & n.pi.tnd>=4]), 
      
      
      
      ### during tnd
      
      # sampled during tnd
      tnd.n = nrow(tnd.dat),
      tnd.doses0 = sum(tnd.dat$n.vax==0),
      tnd.doses1 = sum(tnd.dat$n.vax==1),
      tnd.doses2 = sum(tnd.dat$n.vax==2),
      tnd.doses3 = sum(tnd.dat$n.vax==3),
      tnd.mean.tsv = mean(nrow(case.dist)+first.wk.tnd-tnd.dat$last.vax[tnd.dat$last.vax != 0]), 
      
      tnd.pos = sum(tnd.dat$PCR==1),
      tnd.pos.doses0 = sum(tnd.dat$n.vax==0 & tnd.dat$PCR==1),
      tnd.pos.doses1 = sum(tnd.dat$n.vax==1 & tnd.dat$PCR==1),
      tnd.pos.doses2 = sum(tnd.dat$n.vax==2 & tnd.dat$PCR==1),
      tnd.pos.doses3 = sum(tnd.dat$n.vax==3 & tnd.dat$PCR==1),
      
      tnd.mean.tsi = mean(nrow(case.dist)+first.wk.tnd-tnd.dat$last.i[tnd.dat$last.i != 0]), 
      
      tnd.prot = mean(tnd.dat$curr.prot)
    )

  
  wk.inf <- wk.inf[-1,]
  wk.inf$i <- i
  wk.inf$j <- j
  
  
  # output  
  i.out[[j]] <- out.dat
  i.sum[[j]] <- out.sum
  i.inf[[j]] <- wk.inf
  
  rm(list = c("d",
              "ap.vax.mod1", "ap.vax.mod1.1", "ap.vax.mod1.2", "ap.vax.mod1.out",
              "ap.vax.mod2", "ap.vax.mod2.1", "ap.vax.mod2.2", "ap.vax.mod2.out",
              
              "doses.mod1", "doses.mod1.1", "doses.mod1.2", "doses.mod1.out",
              "doses.mod2", "doses.mod2.1", "doses.mod2.2", "doses.mod2.out",
  
              "msv.mod1", "msv.mod1.1", "msv.mod1.2", "msv.mod1.out",
              "msv.mod2", "msv.mod2.1", "msv.mod2.2", "msv.mod2.out",
              
              "vax2m.mod1", "vax2m.mod1.1", "vax2m.mod1.2", "vax2m.mod1.out",
              "vax2m.mod2", "vax2m.mod2.1", "vax2m.mod2.2", "vax2m.mod2.out",
              
              "vax3m.mod1", "vax3m.mod1.1", "vax3m.mod1.2", "vax3m.mod1.out",
              "vax3m.mod2", "vax3m.mod2.1", "vax3m.mod2.2", "vax3m.mod2.out",
              
              "vax4m.mod1", "vax4m.mod1.1", "vax4m.mod1.2", "vax4m.mod1.out",
              "vax4m.mod2", "vax4m.mod2.1", "vax4m.mod2.2", "vax4m.mod2.out",
              
              "vax5m.mod1", "vax5m.mod1.1", "vax5m.mod1.2", "vax5m.mod1.out",
              "vax5m.mod2", "vax5m.mod2.1", "vax5m.mod2.2", "vax5m.mod2.out",
              
              "vax6m.mod1", "vax6m.mod1.1", "vax6m.mod1.2", "vax6m.mod1.out",
              "vax6m.mod2", "vax6m.mod2.1", "vax6m.mod2.2", "vax6m.mod2.out"
              )
  ) 
  
  end.time<-proc.time()
  j.time<-end.time-j.start
  sim.time<-end.time-sim.start
  cat("\n Parameter set ", i, ", sim ", j, ", Time (sim, tot): ",
      floor(j.time[3]/(60*60)), ":", floor(j.time[3]/60) - floor(j.time[3]/(60*60))*60, ":", j.time[3] - floor(j.time[3]/60)*60, ", ",
      floor(sim.time[3]/(60*60)), ":", floor(sim.time[3]/60) - floor(sim.time[3]/(60*60))*60, ":", sim.time[3] - floor(sim.time[3]/60)*60,
      sep="")
}

sim.out <- do.call(rbind, i.out)
sum.out <- do.call(rbind, i.sum)
inf.out <- do.call(rbind, i.inf)


# write.csv(sim.out, paste0("./reinfection_output_", date.at.start, "/reinfection_", date.at.start, "_", i, "_mod.csv"))

saveRDS(sim.out, paste0("./reinfection_output_", date.at.start, "/reinfection_", date.at.start, "_", i, "_mod.RDS"))
saveRDS(sum.out, paste0("./reinfection_output_", date.at.start, "/reinfection_", date.at.start, "_", i, "_sum.RDS"))
saveRDS(inf.out, paste0("./reinfection_output_", date.at.start, "/reinfection_", date.at.start, "_", i, "_inf.RDS"))

end.time<-proc.time()
sim.time<-end.time-sim.start
cat("\n Parameter set ", i, ", Time (design, tot): ", 
    floor(sim.time[3]/(60*60)), ":", floor(sim.time[3]/60) - floor(sim.time[3]/(60*60))*60, ":", sim.time[3] - floor(sim.time[3]/60)*60,
    "\n",
    sep="")   


##############
## end code ##
##############
