# Supplementary material for: Bias and negative values of COVID-19 vaccine effectiveness estimates from a test-negative design without controlling for prior SARS-CoV-2 infection
Source: Nat Commun. 2024 Nov 20;15:10062. doi: 10.1038/s41467-024-54404-w (PMC11579392; doi:10.1038/s41467-024-54404-w)
Supplement: Supplementary file 3 — Supplementary Code 1 [file 41467_2024_54404_MOESM3_ESM.zip › tnd_reinfection_pop_sum_sim_hpc.R]

#########################################
## TND reinfection simulations         ##
## script for high performance cluster ##
#########################################

##################
# array job code #
##################

i = as.numeric(Sys.getenv('SGE_TASK_ID'))
if(is.na(i)) {
  write("Error: Cound not find SGE_TASK_ID. This script expects to be run as an SGE array job. Exiting.", stderr())
  quit("no",-1)
}


################
# prelim stuff #
################

# library(mvtnorm, lib.loc = "/opt/R/4.0.4/lib/R/library")
# library(multcomp)
library(distr)
library(rootSolve)

# set working directory
setwd("/scicomp/home/fwk2/reinfection")
# setwd(dirname(rstudioapi::getActiveDocumentContext()$path))

# Read in parameter data
load("tnd_reinfection_param_2024-02-08.RData")

date.pop <- "2023-12-01"
date.at.start <- "2024-07-12"

n.sim <- 200

pop.vector <- vector(n.sim, mode = "list")


###############
# simulations #
###############
sim.start <- proc.time()

# i.inf <- list()
# i.pop <- list()

# simulation loop
for (j in 1:n.sim) { 
  # i <- 1; j <- 1
  
  j.start <- proc.time()
  set.seed(5e6+1e5*i+j)

  pop.dat <- readRDS(paste0("./reinfection_pop_", date.pop, "/reinfection_", date.pop, "_", i, "_", j, "_pop.RDS"))
  pop.dat$wslv <- 173 - pop.dat$last.vax
  pop.dat$wsli <- 173 - pop.dat$last.i
  
  
  # update vps
  pop.dat$curr.vps <- prot.wk(wk=173, last.wk=pop.dat$last.vax, max.prot=vps.max, wk0=vps.wk0, multiplier=pop.dat$vp.mult)
  
  # update ips
  pop.dat$curr.ips <- prot.wk(wk=173, last.wk=pop.dat$last.i, max.prot=ips.max, wk0=ips.wk0, multiplier=pop.dat$ip.mult)
  
  # update hybh
  pop.dat$curr.hps <- NA

  if (pop.param$hp[i]==1) {
    pop.dat$curr.hps <- hybrid.30(pop.dat$curr.vps, pop.dat$curr.ips)
  } else if (pop.param$hp[i]==2) {
    pop.dat$curr.hps <- hybrid.uneq(pop.dat$curr.vps, pop.dat$curr.ips)
  } else if (pop.param$hp[i]==3) {
    pop.dat$curr.hps <- hybrid.additive.max(pop.dat$curr.vps, pop.dat$curr.ips)
  } else if (pop.param$hp[i]==4) {
    pop.dat$curr.hps <- hybrid.max(pop.dat$curr.vps, pop.dat$curr.ips)
  }       
  
  ## recalculate current protection against hosp
  pop.dat$curr.prots <- NA
  pop.dat$curr.prots[pop.dat$last.i == 0 & pop.dat$last.vax == 0] <- 0
  pop.dat$curr.prots[pop.dat$last.i == 0 & pop.dat$last.vax  > 0] <- pop.dat$curr.vps[pop.dat$last.i == 0 & pop.dat$last.vax  > 0]
  pop.dat$curr.prots[pop.dat$last.i  > 0 & pop.dat$last.vax == 0] <- pop.dat$curr.ips[pop.dat$last.i  > 0 & pop.dat$last.vax == 0]
  pop.dat$curr.prots[pop.dat$last.i  > 0 & pop.dat$last.vax  > 0] <- pop.dat$curr.hps[pop.dat$last.i  > 0 & pop.dat$last.vax  > 0]
  pop.dat$curr.pr.sev <- (1-pop.dat$curr.prots) / (1-pop.dat$curr.prot)

  
  
  # overall
  whole.pop <- 
    data.frame(
      n = nrow(pop.dat), 
      md.curr.prot = median(pop.dat$curr.prot),
      md.curr.prots = median(pop.dat$curr.prots),
      md.wslv = median(pop.dat$wslv[pop.dat$last.vax != 0]),
      n.md.wslv = length(pop.dat$last.vax[pop.dat$last.vax != 0]),
      md.wsli = median(pop.dat$wsli[pop.dat$last.i != 0]),
      n.md.wsli = length(pop.dat$last.i[pop.dat$last.i != 0])
    )

  
  
  # by vax
  vax.pop1 <- data.frame(table(pop.dat$n.vax))
  names(vax.pop1) <- c("n.vax", "n")
  
  vax.pop2 <- aggregate(pop.dat$curr.prot, by=list(pop.dat$n.vax), FUN=median)
  names(vax.pop2) <- c("n.vax", "md.curr.prot")
  vax.pop2s <- aggregate(pop.dat$curr.prots, by=list(pop.dat$n.vax), FUN=median)
  names(vax.pop2s) <- c("n.vax", "md.curr.prots")
  
  vax.pop3 <- aggregate(pop.dat$wslv[pop.dat$last.vax != 0], by=list(pop.dat$n.vax[pop.dat$last.vax != 0]), FUN=median)
  names(vax.pop3) <- c("n.vax", "md.wslv")
  vax.pop3.n <- aggregate(pop.dat$last.vax[pop.dat$last.vax != 0], by=list(pop.dat$n.vax[pop.dat$last.vax != 0]), FUN=length)
  names(vax.pop3.n) <- c("n.vax", "n.md.wslv")

  vax.pop4 <- aggregate(pop.dat$wsli[pop.dat$last.i != 0], by=list(pop.dat$n.vax[pop.dat$last.i != 0]), FUN=median)
  names(vax.pop4) <- c("n.vax", "md.wsli")
  vax.pop4.n <- aggregate(pop.dat$last.i[pop.dat$last.i != 0], by=list(pop.dat$n.vax[pop.dat$last.i != 0]), FUN=length)
  names(vax.pop4.n) <- c("n.vax", "n.md.wsli")
  
  vax.pop <- merge(vax.pop1, vax.pop2, by="n.vax", all = T)
  vax.pop <- merge(vax.pop, vax.pop2s, by="n.vax", all = T)
  vax.pop <- merge(vax.pop, vax.pop3, by="n.vax", all = T)
  vax.pop <- merge(vax.pop, vax.pop3.n, by="n.vax", all = T)
  vax.pop <- merge(vax.pop, vax.pop4, by="n.vax", all = T)
  vax.pop <- merge(vax.pop, vax.pop4.n, by="n.vax", all = T)
  
  
  
  # by infection
  i.pop1 <- data.frame(table(pop.dat$n.i))
  names(i.pop1) <- c("n.i", "n")
  
  i.pop2 <- aggregate(pop.dat$curr.prot, by=list(pop.dat$n.i), FUN=median)
  names(i.pop2) <- c("n.i", "md.curr.prot")
  i.pop2s <- aggregate(pop.dat$curr.prots, by=list(pop.dat$n.i), FUN=median)
  names(i.pop2s) <- c("n.i", "md.curr.prots")
  
  i.pop3 <- aggregate(pop.dat$wslv[pop.dat$last.vax != 0], by=list(pop.dat$n.i[pop.dat$last.vax != 0]), FUN=median)
  names(i.pop3) <- c("n.i", "md.wslv")
  i.pop3.n <- aggregate(pop.dat$last.vax[pop.dat$last.vax != 0], by=list(pop.dat$n.i[pop.dat$last.vax != 0]), FUN=length)
  names(i.pop3.n) <- c("n.i", "n.md.wslv")
  
  i.pop4 <- aggregate(pop.dat$wsli[pop.dat$last.i != 0], by=list(pop.dat$n.i[pop.dat$last.i != 0]), FUN=median)
  names(i.pop4) <- c("n.i", "md.wsli")
  i.pop4.n <- aggregate(pop.dat$last.i[pop.dat$last.i != 0], by=list(pop.dat$n.i[pop.dat$last.i != 0]), FUN=length)
  names(i.pop4.n) <- c("n.i", "n.md.wsli")
  
  i.pop <- merge(i.pop1, i.pop2, by="n.i", all = T)
  i.pop <- merge(i.pop, i.pop2s, by="n.i", all = T)
  i.pop <- merge(i.pop, i.pop3, by="n.i", all = T)
  i.pop <- merge(i.pop, i.pop3.n, by="n.i", all = T)
  i.pop <- merge(i.pop, i.pop4, by="n.i", all = T)
  i.pop <- merge(i.pop, i.pop4.n, by="n.i", all = T)
  
    

  
  # by infection (truncated)
  pop.dat$n.it <- pop.dat$n.i
  pop.dat$n.it[pop.dat$n.i > 5] <- 5
  
  it.pop1 <- data.frame(table(pop.dat$n.it))
  names(it.pop1) <- c("n.i", "n")
  
  it.pop2 <- aggregate(pop.dat$curr.prot, by=list(pop.dat$n.it), FUN=median)
  names(it.pop2) <- c("n.i", "md.curr.prot")
  it.pop2s <- aggregate(pop.dat$curr.prots, by=list(pop.dat$n.it), FUN=median)
  names(it.pop2s) <- c("n.i", "md.curr.prots")
  
  it.pop3 <- aggregate(pop.dat$wslv[pop.dat$last.vax != 0], by=list(pop.dat$n.it[pop.dat$last.vax != 0]), FUN=median)
  names(it.pop3) <- c("n.i", "md.wslv")
  it.pop3.n <- aggregate(pop.dat$last.vax[pop.dat$last.vax != 0], by=list(pop.dat$n.it[pop.dat$last.vax != 0]), FUN=length)
  names(it.pop3.n) <- c("n.i", "n.md.wslv")
  
  it.pop4 <- aggregate(pop.dat$wsli[pop.dat$last.i != 0], by=list(pop.dat$n.it[pop.dat$last.i != 0]), FUN=median)
  names(it.pop4) <- c("n.i", "md.wsli")
  it.pop4.n <- aggregate(pop.dat$last.i[pop.dat$last.i != 0], by=list(pop.dat$n.it[pop.dat$last.i != 0]), FUN=length)
  names(it.pop4.n) <- c("n.i", "n.md.wsli")

  it.pop <- merge(it.pop1, it.pop2, by="n.i", all = T)
  it.pop <- merge(it.pop, it.pop2s, by="n.i", all = T)
  it.pop <- merge(it.pop, it.pop3, by="n.i", all = T)
  it.pop <- merge(it.pop, it.pop3.n, by="n.i", all = T)
  it.pop <- merge(it.pop, it.pop4, by="n.i", all = T)
  it.pop <- merge(it.pop, it.pop4.n, by="n.i", all = T)
  
    
  
  
  # by vax and infection (truncated)
  vax.it.pop1 <- data.frame(with(pop.dat, table(n.vax, n.it)))
  names(vax.it.pop1) <- c("n.vax", "n.i", "n")
  
  vax.it.pop2 <- aggregate(pop.dat$curr.prot, by=list(pop.dat$n.vax, pop.dat$n.it), FUN=median)
  names(vax.it.pop2) <- c("n.vax", "n.i", "md.curr.prot")
  vax.it.pop2s <- aggregate(pop.dat$curr.prots, by=list(pop.dat$n.vax, pop.dat$n.it), FUN=median)
  names(vax.it.pop2s) <- c("n.vax", "n.i", "md.curr.prots")
  
  vax.it.pop3 <- aggregate(pop.dat$wslv[pop.dat$last.vax != 0], by=list(pop.dat$n.vax[pop.dat$last.vax != 0], pop.dat$n.it[pop.dat$last.vax != 0]), FUN=median)
  names(vax.it.pop3) <- c("n.vax", "n.i", "md.wslv")
  vax.it.pop3.n <- aggregate(pop.dat$last.vax[pop.dat$last.vax != 0], by=list(pop.dat$n.vax[pop.dat$last.vax != 0], pop.dat$n.it[pop.dat$last.vax != 0]), FUN=length)
  names(vax.it.pop3.n) <- c("n.vax", "n.i", "n.md.wslv")
  
  vax.it.pop4 <- aggregate(pop.dat$wsli[pop.dat$last.i != 0], by=list(pop.dat$n.vax[pop.dat$last.i != 0], pop.dat$n.it[pop.dat$last.i != 0]), FUN=median)
  names(vax.it.pop4) <- c("n.vax", "n.i", "md.wsli")
  vax.it.pop4.n <- aggregate(pop.dat$last.i[pop.dat$last.i != 0], by=list(pop.dat$n.vax[pop.dat$last.i != 0], pop.dat$n.it[pop.dat$last.i != 0]), FUN=length)
  names(vax.it.pop4.n) <- c("n.vax", "n.i", "n.md.wsli")
  
  vax.it.pop <- merge(vax.it.pop1, vax.it.pop2, by=c("n.vax", "n.i"), all = T)
  vax.it.pop <- merge(vax.it.pop, vax.it.pop2s, by=c("n.vax", "n.i"), all = T)
  vax.it.pop <- merge(vax.it.pop, vax.it.pop3, by=c("n.vax", "n.i"), all = T)
  vax.it.pop <- merge(vax.it.pop, vax.it.pop3.n, by=c("n.vax", "n.i"), all = T)
  vax.it.pop <- merge(vax.it.pop, vax.it.pop4, by=c("n.vax", "n.i"), all = T)
  vax.it.pop <- merge(vax.it.pop, vax.it.pop4.n, by=c("n.vax", "n.i"), all = T)
  

  
  ## output
  whole.pop$n.vax <- NA
  whole.pop$n.i <- NA
  vax.pop$n.i <- NA
  i.pop$n.vax <- NA
  it.pop$n.vax <- NA
  
  whole.pop$type <- 1
  vax.pop$type <- 2
  i.pop$type <- 3
  it.pop$type <- 4
  vax.it.pop$type <- 5
  
  pop.out <- 
    rbind(
      whole.pop[,c("type", "n.vax", "n.i", "n", "md.curr.prot", "md.curr.prots", "md.wslv", "n.md.wslv", "md.wsli", "n.md.wsli")],
      vax.pop[,c("type", "n.vax", "n.i", "n", "md.curr.prot", "md.curr.prots", "md.wslv", "n.md.wslv", "md.wsli", "n.md.wsli")],
      i.pop[,c("type", "n.vax", "n.i", "n", "md.curr.prot", "md.curr.prots", "md.wslv", "n.md.wslv", "md.wsli", "n.md.wsli")],
      it.pop[,c("type", "n.vax", "n.i", "n", "md.curr.prot", "md.curr.prots", "md.wslv", "n.md.wslv", "md.wsli", "n.md.wsli")],
      vax.it.pop[,c("type", "n.vax", "n.i", "n", "md.curr.prot", "md.curr.prots", "md.wslv", "n.md.wslv", "md.wsli", "n.md.wsli")]
    )
  
  pop.out$i <- i
  pop.out$j <- j
  
  pop.vector[[j]] <- pop.out
  
  rm(list = c("whole.pop", 
              "vax.pop1", "vax.pop2", "vax.pop2s", "vax.pop3", "vax.pop3.n", "vax.pop4", "vax.pop4.n", "vax.pop",
              "i.pop1", "i.pop2", "i.pop2s", "i.pop3", "i.pop3.n", "i.pop4", "i.pop4.n", "i.pop",
              "it.pop1", "it.pop2", "it.pop2s", "it.pop3", "it.pop3.n", "it.pop4", "it.pop4.n", "it.pop",
              "vax.it.pop1", "vax.it.pop2", "vax.it.pop2s", "vax.it.pop3", "vax.it.pop3.n", "vax.it.pop4", "vax.it.pop4.n", "vax.it.pop",
              "pop.out", "pop.dat"
              )
  )
  
  
  end.time<-proc.time()
  j.time<-end.time-j.start
  sim.time<-end.time-sim.start
  cat("\n Parameter set ", i, ", sim ", j, ", Time (sim, tot): ",
      floor(j.time[3]/(60*60)), ":", floor(j.time[3]/60) - floor(j.time[3]/(60*60))*60, ":", j.time[3] - floor(j.time[3]/60)*60, ", ",
      floor(sim.time[3]/(60*60)), ":", floor(sim.time[3]/60) - floor(sim.time[3]/(60*60))*60, ":", sim.time[3] - floor(sim.time[3]/60)*60,
      sep="")
}


pop.vector.out <- do.call(rbind, pop.vector)


saveRDS(pop.vector.out, paste0("./reinfection_popsum_", date.at.start, "/reinfection_", date.at.start, "_", i, "_popsums.RDS"))

end.time<-proc.time()
sim.time<-end.time-sim.start
cat("\n Parameter set ", i, ", Time (design, tot): ", 
    floor(sim.time[3]/(60*60)), ":", floor(sim.time[3]/60) - floor(sim.time[3]/(60*60))*60, ":", sim.time[3] - floor(sim.time[3]/60)*60,
    "\n",
    sep="")   


##############
## end code ##
##############
